# Supplementary material for: A Multibreed Genome-Wide Association Study for Cattle Leukocyte Telomere Length
Source: Genes (Basel). 2023 Aug 7;14(8):1596. doi: 10.3390/genes14081596 (PMC10454124; doi:10.3390/genes14081596)
Supplement: Supplementary file 1 [file genes-14-01596-s001.zip]

Archive with 3 entries (3 files):
- Figure S1.tiff
- Figure S2.tif
- Tables S1-3.xlsx
