# Supplementary material for: A Multibreed Genome-Wide Association Study for Cattle Leukocyte Telomere Length
Source: Genes (Basel). 2023 Aug 7;14(8):1596. doi: 10.3390/genes14081596 (PMC10454124; doi:10.3390/genes14081596)
Supplement: Supplementary file 1 [file genes-14-01596-s001.zip › Tables S1-3.xlsx]

## Sheet: Table S1
Table S1. The list of animals engaged in the study and their corresponding descriptive information.
Group of breeds	Breed	Animal ID	NCBI SRA ID	Age (years)	Sex	Leukocyte telomere length (Kb)	Rankit transformed values
European	Alatau	ALARUSF0000NSC22068	NA	9	Dam	6.97248	-0.93988
European	Alatau	ALARUSF0000NSC22069	NA	11	Dam	5.54975	-1.66339
European	Alatau	ALARUSF0000NSC22071	NA	8	Dam	8.77334	-0.22206
European	Bestuzhev	BESRUSF0000NSC22072	NA	13	Dam	10.0875	0.09453
European	Bestuzhev	BESRUSF0000NSC22073	NA	13	Dam	5.77142	-1.54918
European	Bestuzhev	BESRUSF0000NSC22074	NA	6	Dam	8.85132	-0.17925
European	Bestuzhev	BESRUSF0000NSC22075	NA	12	Dam	13.014	0.73156
European	Bestuzhev	BESRUSF0000NSC22076	NA	10	Dam	8.24832	-0.3645
European	Black Pied	RBPRUSF0000NSC22135	NA	6	Dam	8.17483	-0.38702
European	Black Pied	RBPRUSF0000NSC22136	NA	9	Dam	9.32436	-0.02098
European	Black Pied	RBPRUSF0000NSC22137	NA	10	Dam	13.695	0.86121
European	Black Pied	RBPRUSF0000NSC22138	NA	9	Dam	6.99125	-0.92369
European	Black Pied	RBPRUSF0000NSC22141	NA	8	Dam	10.4228	0.15797
European	Black Pied	RBPRUSF0000NSC22143	NA	5	Dam	16.9	1.22187
European	Black Pied	RBPRUSF0000NSC22144	NA	10	Dam	11.5334	0.4558
European	Black Pied	RBPRUSF0000NSC22145	NA	6	Dam	10.443	0.17925
Turano-mongolian	Buryat	BURRUSF00000NSC8G80	NA	5	Dam	25.4396	1.66339
Turano-mongolian	Buryat	BURRUSF0000NSC19G82	NA	2	Dam	12.308	0.63871
Turano-mongolian	Buryat	BURRUSF0000NSC21G73	NA	4	Dam	16.6184	1.13774
Turano-mongolian	Buryat	BURRUSM00000NSC1G69	NA	2	Bull	36.5915	1.92369
European	Charolais	ERR10310244	ERR10310244	0.8	Dam	4.20417	-2.86394
European	Charolais	ERR10310245	ERR10310245	6.9	Bull	15.1607	1.00726
European	Charolais	ERR10310246	ERR10310246	5.2	Dam	4.24892	-2.49622
European	Charolais	SRR21864760	SRR21864760	0.83	Bull	15.5708	1.09855
European	Charolais	SRR21864761	SRR21864761	0.83	Bull	10.8629	0.25443
European	Charolais	SRR21864762	SRR21864762	0.83	Bull	10.8175	0.24361
European	Charolais	SRR21864763	SRR21864763	0.83	Bull	9.35168	0
European	Charolais	SRR21864764	SRR21864764	0.83	Bull	17.0444	1.26738
European	Charolais	SRR21864765	SRR21864765	0.83	Bull	19.4746	1.36725
European	Charolais	SRR21864766	SRR21864766	0.83	Bull	16.7059	1.15801
European	Charolais	SRR21864767	SRR21864767	0.83	Bull	11.0636	0.32002
European	Charolais	SRR21864768	SRR21864768	0.83	Bull	15.2791	1.04273
European	Charolais	SRR21864769	SRR21864769	0.83	Bull	7.98766	-0.4558
European	Charolais	SRR21864770	SRR21864770	0.83	Bull	9.58042	0.04196
European	Charolais	SRR21864772	SRR21864772	0.83	Bull	7.63096	-0.58807
European	Charolais	SRR21864783	SRR21864783	0.83	Bull	15.4806	1.07957
European	Charolais	SRR21864784	SRR21864784	0.83	Bull	10.7906	0.23282
European	Hereford	HERRUSF000NSC34G001	SRR15840417	3.58	Dam	23.1129	1.62294
European	Hereford	HERRUSF000NSC36G027	SRR15840416	5.58	Dam	22.7742	1.54918
European	Hereford	HERRUSF000NSC39G186	SRR15840413	0.42	Dam	65.1145	2.17958
European	Hereford	HERRUSF000NSC40G001	SRR15840412	9.58	Dam	19.8227	1.39446
European	Hereford	HERRUSF000NSC42G175	SRR15840410	0.92	Dam	46.8592	1.99516
European	Hereford	HERRUSF000NSC45G061	SRR15840411	5.5	Dam	29.9986	1.80465
European	Hereford	HERRUSM00000NSC2012	NA	1	Bull	14.1479	0.89201
European	Hereford	HERRUSM00000NSC2013	NA	1	Bull	10.7101	0.21132
European	Hereford	HERRUSM00000NSC2014	NA	1	Bull	8.58253	-0.27616
European	Hereford	HERRUSM00000NSC2015	NA	1	Bull	22.8694	1.58498
European	Hereford	HERRUSM00000NSC2016	NA	1	Bull	8.84265	-0.18992
European	Hereford	HERRUSM00000NSC2017	NA	1	Bull	11.4237	0.42116
European	Hereford	HERRUSM00000NSC2018	NA	1	Bull	9.23311	-0.03147
European	Hereford	HERRUSM00000NSC2019	NA	1	Bull	13.398	0.78755
European	Hereford	HERRUSM00000NSC2020	NA	1	Bull	10.5033	0.18992
European	Hereford	HERRUSM00000NSC2021	NA	1	Bull	20.0953	1.42274
European	Hereford	HERRUSM00000NSC2022	NA	1	Bull	12.2452	0.60058
European	Hereford	HERRUSM00000NSC2023	NA	1	Bull	10.8985	0.26528
European	Hereford	HERRUSM000NSC37G131	SRR15840409	1.16	Bull	67.0039	2.49622
European	Holstein	SRR15373745	SRR15373745	2	Bull	5.68812	-1.58498
European	Holstein	SRR21864757	SRR21864757	0.83	Bull	16.1671	1.11793
European	Holstein	SRR21864758	SRR21864758	0.83	Bull	16.7557	1.17876
European	Holstein	SRR21864759	SRR21864759	0.83	Bull	11.4431	0.43265
European	Holstein	SRR21864771	SRR21864771	0.83	Bull	9.96294	0.084
European	Holstein	SRR21864773	SRR21864773	0.83	Bull	13.3866	0.77332
European	Holstein	SRR21864774	SRR21864774	0.83	Bull	10.4012	0.13677
European	Holstein	SRR21864775	SRR21864775	0.83	Bull	15.3811	1.06097
European	Holstein	SRR21864776	SRR21864776	0.83	Bull	10.1222	0.10507
European	Holstein	SRR21864777	SRR21864777	0.83	Bull	9.84019	0.06297
European	Holstein	SRR21864778	SRR21864778	0.83	Bull	12.6404	0.70442
European	Holstein	SRR21864779	SRR21864779	0.83	Bull	12.298	0.61319
European	Holstein	SRR21864780	SRR21864780	0.83	Bull	12.1091	0.57565
European	Holstein	SRR21864781	SRR21864781	0.83	Bull	7.55252	-0.65162
European	Holstein	SRR21864782	SRR21864782	0.83	Bull	6.2973	-1.34101
Turano-mongolian	Kalmyk	KALRUSF00000NSC2048	NA	9	Dam	7.32355	-0.73156
Turano-mongolian	Kalmyk	KALRUSF00000NSC2049	NA	9	Dam	8.98991	-0.10507
Turano-mongolian	Kalmyk	KALRUSF00000NSC2050	NA	9	Dam	6.29468	-1.36725
Turano-mongolian	Kalmyk	KALRUSF00000NSC2221	NA	13	Dam	5.7904	-1.51526
Turano-mongolian	Kalmyk	KALRUSF00000NSC2222	NA	9	Dam	8.88321	-0.13677
Turano-mongolian	Kalmyk	KALRUSF00000NSC2224	NA	11	Dam	7.72759	-0.5389
Turano-mongolian	Kalmyk	KALRUSF00000NSC2225	NA	5	Dam	7.18294	-0.84611
Turano-mongolian	Kalmyk	KALRUSF00000NSC2229	NA	6	Dam	6.87163	-0.99
Turano-mongolian	Kalmyk	KALRUSF00000NSC2235	NA	15	Dam	6.34452	-1.29115
Turano-mongolian	Kalmyk	KALRUSF00000NSC2236	NA	6	Dam	5.30555	-1.86088
Turano-mongolian	Kalmyk	KALRUSF0000NSC22040	NA	4.5	Dam	9.20178	-0.04196
Turano-mongolian	Kalmyk	KALRUSF0000NSC22041	NA	4.5	Dam	10.2767	0.12619
Turano-mongolian	Kalmyk	KALRUSF0000NSC22042	NA	4.5	Dam	9.42513	0.02098
Turano-mongolian	Kalmyk	KALRUSF0000NSC22043	NA	4.5	Dam	8.05904	-0.42116
Turano-mongolian	Kalmyk	KALRUSF0000NSC22044	NA	4.5	Dam	8.40284	-0.34218
Turano-mongolian	Kalmyk	KALRUSF0000NSC22045	NA	4.5	Dam	11.2109	0.3645
Turano-mongolian	Kalmyk	KALRUSF0000NSC22046	NA	4.5	Dam	9.1612	-0.05246
Turano-mongolian	Kalmyk	KALRUSF0000NSC22047	NA	4.5	Dam	9.07931	-0.09453
Turano-mongolian	Kalmyk	KALRUSF0000NSC22048	NA	4.5	Dam	8.93046	-0.11562
Turano-mongolian	Kalmyk	KALRUSF0000NSC22049	NA	4.5	Dam	8.16753	-0.39834
Turano-mongolian	Kalmyk	KALRUSF0000NSC22050	NA	6.5	Dam	6.35606	-1.26738
Turano-mongolian	Kalmyk	KALRUSF0000NSC22051	NA	6.5	Dam	10.4292	0.1686
Turano-mongolian	Kalmyk	KALRUSF0000NSC22052	NA	6.5	Dam	8.10889	-0.40972
Turano-mongolian	Kalmyk	KALRUSF0000NSC22053	NA	6.5	Dam	7.38273	-0.70442
Turano-mongolian	Kalmyk	KALRUSF0000NSC22054	NA	6.5	Dam	9.85821	0.07348
Turano-mongolian	Kalmyk	KALRUSF0000NSC22055	NA	6.5	Dam	8.50793	-0.309
Turano-mongolian	Kalmyk	KALRUSF0000NSC22056	NA	6.5	Dam	9.34814	-0.01049
Turano-mongolian	Kalmyk	KALRUSF0000NSC22057	NA	6.5	Dam	9.79271	0.05246
Turano-mongolian	Kalmyk	KALRUSF0000NSC22058	NA	6.5	Dam	8.19706	-0.37574
Turano-mongolian	Kalmyk	KALRUSF0000NSC22059	NA	6.5	Dam	6.8537	-1.00726
European	Kazakh Whiteheaded	KWHRUSF0000NSC22083	NA	4	Dam	6.68426	-1.11793
European	Kazakh Whiteheaded	KWHRUSF0000NSC22084	NA	4	Dam	7.28969	-0.75926
European	Kazakh Whiteheaded	KWHRUSF0000NSC22085	NA	4	Dam	11.1848	0.34218
European	Kazakh Whiteheaded	KWHRUSF0000NSC22086	NA	6	Dam	7.61262	-0.61319
European	Kazakh Whiteheaded	KWHRUSF0000NSC22087	NA	4	Dam	6.80591	-1.02484
European	Kazakh Whiteheaded	KWHRUSF000NSC43G177	SRR15840408	1.58	Dam	84.2906	2.86394
European	Kazakh Whiteheaded	KWHRUSM000NSC35G115	SRR15840407	0.83	Bull	66.1627	2.30942
European	Kazakh Whiteheaded	KWHRUSM000NSC38G165	SRR15840406	1.08	Bull	59.5082	2.07857
European	Kazakh Whiteheaded	KWHRUSM000NSC41G096	SRR15840415	1	Bull	11.4537	0.44419
European	Kazakh Whiteheaded	KWHRUSM000NSC44G185	SRR15840414	0.58	Bull	11.2821	0.37574
European	Kholmogory	KHORUSM00000NSC2001	NA	2	Bull	13.9994	0.87651
European	Kholmogory	KHORUSM00000NSC2002	NA	2	Bull	16.7847	1.20004
European	Kholmogory	KHORUSM00000NSC2003	NA	2	Bull	11.5901	0.46746
European	Kholmogory	KHORUSM00000NSC2004	NA	2	Bull	31.5635	1.86088
European	Kholmogory	KHORUSM00000NSC2005	NA	2	Bull	13.672	0.84611
European	Kholmogory	KHORUSM00000NSC2006	NA	2	Bull	14.5293	0.93988
European	Kholmogory	KHORUSM00000NSC2036	NA	2	Bull	12.6085	0.69104
European	Kholmogory	KHORUSM00000NSC2037	NA	2	Bull	14.2293	0.92369
European	Kholmogory	KHORUSM00000NSC2038	NA	2	Bull	13.6418	0.83121
European	Kholmogory	KHORUSM00000NSC2039	NA	2	Bull	12	0.55106
European	Kholmogory	KHORUSM00000NSC2040	NA	2	Bull	4.87568	-2.30942
European	Kholmogory	KHORUSM00000NSC2041	NA	2	Bull	8.88217	-0.14736
European	Kostroma	KOSRUSF0000NSC22092	NA	3	Dam	13.5935	0.81648
European	Kostroma	KOSRUSF0000NSC22093	NA	4	Dam	11.1385	0.33108
European	Kostroma	KOSRUSF0000NSC22094	NA	7	Dam	7.76771	-0.50286
European	Kostroma	KOSRUSF0000NSC22095	NA	5	Dam	14.9619	0.95632
European	Kostroma	KOSRUSF0000NSC22096	NA	9	Dam	8.87957	-0.15797
European	Kostroma	KOSRUSF0000NSC22097	NA	8	Dam	8.00733	-0.44419
European	Kostroma	KOSRUSF0000NSC22098	NA	5	Dam	9.35491	0.01049
European	Kostroma	KOSRUSF0000NSC22099	NA	5	Dam	7.2594	-0.78755
European	Kostroma	KOSRUSF0000NSC22100	NA	7	Dam	7.69508	-0.56331
European	Kostroma	KOSRUSF0000NSC22101	NA	4	Dam	7.19486	-0.81648
European	Kostroma	KOSRUSF0000NSC22102	NA	4	Dam	8.42785	-0.32002
European	Kostroma	KOSRUSF0000NSC22103	NA	4	Dam	12.2989	0.6259
European	Red Steppe	RSTRUSF0000NSC22110	NA	9	Dam	10.5667	0.20061
European	Red Steppe	RSTRUSF0000NSC22113	NA	10	Dam	6.45036	-1.2443
European	Red Steppe	RSTRUSF0000NSC22114	NA	8	Dam	4.99396	-2.07857
European	Tagil	TGLRUSF0000NSC22115	NA	12	Dam	6.89937	-0.97302
European	Tagil	TGLRUSF0000NSC22116	NA	12	Dam	7.75921	-0.5148
European	Tagil	TGLRUSF0000NSC22117	NA	4.5	Dam	7.68241	-0.57565
European	Tagil	TGLRUSF0000NSC22118	NA	5.5	Dam	6.06659	-1.45221
European	Tagil	TGLRUSF0000NSC22119	NA	4.5	Dam	7.98446	-0.46746
European	Tagil	TGLRUSF0000NSC22120	NA	3	Dam	7.9744	-0.4792
European	Tagil	TGLRUSF0000NSC22121	NA	5	Dam	7.32921	-0.71793
European	Tagil	TGLRUSF0000NSC22122	NA	5.5	Dam	7.14082	-0.86121
European	Tagil	TGLRUSF0000NSC22123	NA	5	Dam	6.93417	-0.95632
European	Tagil	TGLRUSF0000NSC22124	NA	3	Dam	7.21258	-0.80193
European	Tagil	TGLRUSF0000NSC22125	NA	4	Dam	7.1831	-0.83121
European	Tagil	TGLRUSF0000NSC22126	NA	4	Dam	9.52278	0.03147
European	Ukrainian Grey	UKGRUSF00000NSC2210	NA	5	Dam	6.99799	-0.90774
European	Ukrainian Grey	UKGRUSF00000NSC2211	NA	8	Dam	6.70709	-1.07957
European	Ukrainian Grey	UKGRUSF00000NSC2212	NA	12	Dam	5.65813	-1.62294
European	Ukrainian Grey	UKGRUSF00000NSC2213	NA	13	Dam	4.98632	-2.17958
European	Ukrainian Grey	UKGRUSF00000NSC2214	NA	6	Dam	5.8913	-1.483
European	Ukrainian Grey	UKGRUSF00000NSC2215	NA	7	Dam	5.45755	-1.70676
European	Ukrainian Grey	UKGRUSF00000NSC2216	NA	5	Dam	6.48264	-1.17876
European	Ukrainian Grey	UKGRUSF00000NSC2217	NA	10	Dam	5.17298	-1.92369
European	Ukrainian Grey	UKGRUSF00000NSC2218	NA	10	Dam	6.34281	-1.31567
European	Ukrainian Grey	UKGRUSF00000NSC2219	NA	6	Dam	7.4435	-0.69104
Turano-mongolian	Wagyu	WAGRUSFBR1900058384	NA	2	Dam	7.11155	-0.87651
Turano-mongolian	Wagyu	WAGRUSFBR1900058385	NA	2	Dam	6.0818	-1.39446
Turano-mongolian	Wagyu	WAGRUSFBR1900058386	NA	2	Dam	5.30682	-1.80465
Turano-mongolian	Wagyu	WAGRUSFBR1900058387	NA	2	Dam	7.82843	-0.49099
Turano-mongolian	Wagyu	WAGRUSFBR1900058388	NA	2	Bull	7.04774	-0.89201
Turano-mongolian	Wagyu	WAGRUSFBR1900058391	NA	2	Bull	8.79857	-0.20061
Turano-mongolian	Wagyu	WAGRUSFBR1900058394	NA	2	Dam	7.50157	-0.66465
Turano-mongolian	Wagyu	WAGRUSFBR1900058399	NA	2	Dam	6.71772	-1.06097
Turano-mongolian	Wagyu	WAGRUSMBR1900058351	NA	2	Bull	6.46877	-1.20004
Turano-mongolian	Wagyu	WAGRUSMBR1900058352	NA	2	Bull	6.70402	-1.09855
Turano-mongolian	Wagyu	WAGRUSMBR1900058356	NA	2	Bull	5.10082	-1.99516
Turano-mongolian	Wagyu	WAGRUSMBR1900058360	NA	2	Bull	6.50723	-1.15801
Turano-mongolian	Wagyu	WAGRUSMBR1900058367	NA	2	Bull	7.58789	-0.6259
Turano-mongolian	Wagyu	WAGRUSMBR1900058371	NA	2	Bull	6.67337	-1.13774
Turano-mongolian	Wagyu	WAGRUSMBR1900058373	NA	2	Dam	7.73582	-0.52681
Turano-mongolian	Wagyu	WAGRUSMBR1900058375	NA	2	Bull	6.4581	-1.22187
Turano-mongolian	Wagyu	WAGRUSMBR1900058376	NA	2	Bull	6.07902	-1.42274
Turano-mongolian	Wagyu	WAGRUSMBR1900058380	NA	2	Bull	5.42601	-1.75361
Turano-mongolian	Wagyu	WAGRUSMBR1900058395	NA	2	Dam	7.62673	-0.60058
Turano-mongolian	Wagyu	WAGRUSMBR2000088832	NA	7	Bull	8.85669	-0.1686
Turano-mongolian	Yakut	YKTRUSF000NSC219A26	SRR12095786	11	Dam	10.9267	0.27616
Turano-mongolian	Yakut	YKTRUSF000NSC221A41	SRR12095770	5	Dam	6.7404	-1.04273
Turano-mongolian	Yakut	YKTRUSF000NSC222A28	SRR12095784	10	Dam	10.243	0.11562
Turano-mongolian	Yakut	YKTRUSF000NSC223A29	SRR12095783	8	Dam	8.02184	-0.43265
Turano-mongolian	Yakut	YKTRUSF000NSC224A42	SRR12095769	6	Dam	8.40623	-0.33108
Turano-mongolian	Yakut	YKTRUSF000NSC225A43	SRR12095768	8	Dam	14.1815	0.90774
Turano-mongolian	Yakut	YKTRUSF000NSC226A30	SRR12095782	7	Dam	8.52358	-0.29802
Turano-mongolian	Yakut	YKTRUSF000NSC227A31	SRR12095781	14	Dam	13.3483	0.75926
Turano-mongolian	Yakut	YKTRUSF000NSC230A32	SRR12095780	4	Dam	10.9921	0.29802
Turano-mongolian	Yakut	YKTRUSF000NSC231A33	SRR12095779	16	Dam	11.2067	0.35332
Turano-mongolian	Yakut	YKTRUSF000NSC233A34	SRR12095778	13	Dam	8.70698	-0.24361
Turano-mongolian	Yakut	YKTRUSF000NSC234A35	SRR12095777	10	Dam	8.77008	-0.23282
Turano-mongolian	Yakut	YKTRUSF000NSC235A44	SRR12095767	7	Dam	13.5515	0.80193
Turano-mongolian	Yakut	YKTRUSF000NSC236A38	SRR12095773	8	Dam	8.54285	-0.28707
Turano-mongolian	Yakut	YKTRUSF000NSC237A36	SRR12095775	6	Dam	9.10448	-0.084
Turano-mongolian	Yakut	YKTRUSF000NSC240A39	SRR12095772	17	Dam	7.28665	-0.77332
Turano-mongolian	Yakut	YKTRUSF000NSC242A37	SRR12095774	9	Dam	8.78898	-0.21132
Turano-mongolian	Yakut	YKTRUSF000NSC243A40	SRR12095771	15	Dam	7.72406	-0.55106
Turano-mongolian	Yakut	YKTRUSM000000SC2010	NA	2	Bull	22.4694	1.51526
Turano-mongolian	Yakut	YKTRUSM00000NSC2007	NA	2	Bull	15.1916	1.02484
Turano-mongolian	Yakut	YKTRUSM00000NSC2008	NA	2	Bull	8.65501	-0.26528
Turano-mongolian	Yakut	YKTRUSM00000NSC2009	NA	2	Bull	7.31024	-0.74534
Turano-mongolian	Yakut	YKTRUSM00000NSC2011	NA	2	Bull	16.9746	1.2443
Turano-mongolian	Yakut	YKTRUSM00000NSC2042	NA	2	Bull	10.7112	0.22206
Turano-mongolian	Yakut	YKTRUSM00000NSC2043	NA	2	Bull	11.6179	0.4792
Turano-mongolian	Yakut	YKTRUSM00000NSC2044	NA	2	Bull	11.3445	0.38702
Turano-mongolian	Yakut	YKTRUSM00000NSC2045	NA	2	Bull	11.8901	0.5148
Turano-mongolian	Yakut	YKTRUSM00000NSC2046	NA	2	Bull	12.0378	0.56331
Turano-mongolian	Yakut	YKTRUSM00000NSC2047	NA	2	Bull	7.489	-0.67779
Turano-mongolian	Yakut	YKTRUSM00000NSC2204	NA	2	Bull	10.943	0.28707
Turano-mongolian	Yakut	YKTRUSM00000NSC2205	NA	2	Bull	10.4072	0.14736
Turano-mongolian	Yakut	YKTRUSM00000NSC2206	NA	2	Bull	8.67447	-0.25443
Turano-mongolian	Yakut	YKTRUSM00000NSC2207	NA	2	Bull	9.11963	-0.07348
Turano-mongolian	Yakut	YKTRUSM00000NSC2208	NA	2	Bull	9.1355	-0.06297
Turano-mongolian	Yakut	YKTRUSM00000NSC2209	NA	2	Bull	8.9028	-0.12619
Turano-mongolian	Yakut	YKTRUSM000NSC220A27	SRR12095785	3	Bull	13.2599	0.74534
Turano-mongolian	Yakut	YKTRUSM000NSC241A45	SRR12095766	8	Bull	17.566	1.31567
European	Yaroslavl	YARRUSF000NSC23G246	SRR18297719	10	Dam	12.4803	0.67779
European	Yaroslavl	YARRUSF000NSC24G250	SRR18297718	4	Dam	12.8159	0.71793
European	Yaroslavl	YARRUSF000NSC25G252	SRR18297707	6	Dam	21.4522	1.483
European	Yaroslavl	YARRUSF000NSC26G255	SRR18297704	9	Dam	26.0031	1.70676
European	Yaroslavl	YARRUSF000NSC27G256	SRR18297703	6	Dam	21.0503	1.45221
European	Yaroslavl	YARRUSF000NSC28G257	SRR18297702	7	Dam	11.7953	0.50286
European	Yaroslavl	YARRUSF000NSC29G259	SRR18297701	7	Dam	17.1514	1.29115
European	Yaroslavl	YARRUSF000NSC30G258	SRR18297700	7	Dam	26.6893	1.75361
European	Yaroslavl	YARRUSF000NSC31G253	SRR18297699	9	Dam	11.7297	0.49099
European	Yaroslavl	YARRUSF000NSC32G254	SRR18297698	8	Dam	17.6661	1.34101
European	Yaroslavl	YARRUSM00000NSC2024	SRR18297717	1	Bull	8.39781	-0.35332
European	Yaroslavl	YARRUSM00000NSC2025	SRR18297716	1	Bull	11.4181	0.40972
European	Yaroslavl	YARRUSM00000NSC2026	SRR18297715	1	Bull	12.4406	0.65162
European	Yaroslavl	YARRUSM00000NSC2027	SRR18297714	1	Bull	12.2388	0.58807
European	Yaroslavl	YARRUSM00000NSC2028	SRR18297713	1	Bull	11.9548	0.52681
European	Yaroslavl	YARRUSM00000NSC2029	SRR18297712	1	Bull	11.4037	0.39834
European	Yaroslavl	YARRUSM00000NSC2030	SRR18297711	1	Bull	7.57427	-0.63871
European	Yaroslavl	YARRUSM00000NSC2031	SRR18297710	1	Bull	12.4755	0.66465
European	Yaroslavl	YARRUSM00000NSC2032	SRR18297709	1	Bull	11.9808	0.5389
European	Yaroslavl	YARRUSM00000NSC2033	SRR18297708	1	Bull	11.05	0.309
European	Yaroslavl	YARRUSM00000NSC2034	SRR18297706	1	Bull	15.0364	0.99
European	Yaroslavl	YARRUSM00000NSC2035	SRR18297705	1	Bull	15.0148	0.97302

## Sheet: Table S2
Table S2. Single nucleotide polymorphisms detected at significant and suggestive levels using covariates for breed and group of breeds. Breed abbreviations: ALA - Alatau, BES - Bestuzhev, BUR - Buryat, CHA - Charolais, HER - Hereford, KAL - Kalmyk, KHO - Kholmogory, KOS - Kostroma, KWH - Kazakh Whiteheaded, RBP - Black Pied, RST - Red Steppe, HOL - Holstein, TGL - Tagil, UKG - Ukrainian Grey, WAG…
Covariate	P-value	Q-value	Chromosome	Position	Reference allele	Alternative allele	Ref/alt allele frequency	Type of variant	Gene / Flanking genes	Polymorphic in breeds
Group	1.8867e-15	2.627e-08	29	44612473	T	C*	0.964/0.036	intergenic region	CTSF-CCDC87	BUR, CHA, HER, KWH, WAG, YAR
Group	1.9599e-13	1.1598e-06	27	28716862	C	T*	0.974/0.026	intergenic region	NRG1-ENSBTAG00000008325	BUR, HER, KWH, YAR
Group	2.4989e-13	1.1598e-06	27	28716853	T	G*	0.974/0.026	intergenic region	NRG1-ENSBTAG00000008325	BUR, HER, KWH, YAR
Group	4.5972e-13	1.60026e-06	29	26610932	C	T*	0.971/0.029	intergenic region	SNORA71-OR10S1	BUR, HER, KWH, YAR, YKT
Group	6.3729e-13	1.7747e-06	11	12087073	T	G*	0.965/0.035	intron variant	EXOC6B	BUR, HER, KAL, KOS, KWH, YAR
Group	8.2794e-13	1.8893e-06	11	14757211	C	T*	0.969/0.031	intergenic region	SPAST-SLC30A6	BUR, HER, KWH, YAR, YKT
Group	1.0662e-12	1.8893e-06	11	14757218	G	A*	0.97/0.03	intergenic region	SPAST-SLC30A6	BUR, HER, KWH, YAR, YKT
Group	1.0913e-12	1.8893e-06	2	11362128	G	A*	0.956/0.044	intergenic region	ENSBTAG00000051608-ENSBTAG00000052961	BUR, HER, KAL, KOS, KWH, YAR, YKT
Group	1.2212e-12	1.8893e-06	1	50643046	C	T*	0.973/0.027	intergenic region	CBLB-bta-mir-2286	BUR, HER, KWH, YAR, YKT
Group	1.3624e-12	1.89697e-06	13	47714344	T	C*	0.971/0.029	intergenic region	PROKR2-GPCPD1	BUR, HER, KWH, YAR, YKT
Group	2.7244e-12	3.44854e-06	7	24341176	T	A*	0.968/0.032	intergenic region	CHSY3-ENSBTAG00000051108	BUR, HER, KWH, YAR, YKT
Group	8.0924e-12	9.38973e-06	12	2028642	A	C*	0.971/0.029	intergenic region	TDRD3-DIAPH3	BUR, HER, KWH, YAR, YKT
Group	1.5293e-11	1.63797e-05	3	90768076	T	A*	0.974/0.026	intergenic region	PLPP3-U6	BUR, HER, KWH, YAR
Group	1.6823e-11	1.67314e-05	26	2208292	G	A*	0.973/0.027	intergenic region	ENSBTAG00000052774-ZWINT	BUR, HER, KHO, KWH, YKT
Breed	2.7837e-11	0.000250203	8	36516223	G*	A	0.965/0.035	intron variant	PTPRD	CHA, HER, KAL, KWH, RST
Breed	3.5939e-11	0.000250203	29	44612473	T	C*	0.964/0.036	intergenic region	CTSF-CCDC87	BUR, CHA, HER, KWH, WAG, YAR
Group	7.8998e-11	7.333e-05	8	76410516	A	T*	0.961/0.039	intergenic region	bta-mir-2285br-FRMD3	ALA, BUR, CHA, HER, KWH, YAR, YKT
Group	1.5681e-10	0.000136462	5	13765435	T	C*	0.963/0.037	intergenic region	ENSBTAG00000014765-U6	BUR, HER, KAL, KWH, YAR, YKT
Group	1.7818e-10	0.000145938	9	79552047	T	C*	0.972/0.028	intergenic region	ENSBTAG00000054729-NMBR	BUR, HER, KWH, YAR, YKT
Group	1.9042e-10	0.000147298	16	11407916	A	G*	0.97/0.03	intergenic region	U2-ENSBTAG00000012765	BUR, HER, KAL, KWH, YAR, YKT
Breed	5.0295e-10	0.00233432	29	24118907	T*	C	0.945/0.055	intron variant	ENSBTAG00000048576	CHA, HER, KAL, KOS, KWH, UKG, YAR
Group	5.1103e-10	0.000374498	12	2028683	T	G*	0.975/0.025	intergenic region	TDRD3-DIAPH3	BUR, HER, KAL, KWH, YAR
Breed	7.3934e-10	0.0025736	8	36496551	G*	T	0.967/0.033	intron variant	PTPRD	CHA, HER, KAL, KWH, RST
Group	9.3117e-10	0.00064827	5	84440063	C	G*	0.973/0.027	intergenic region	ENSBTAG00000053615-LMNTD1	BUR, HER, KWH, YAR, YKT
Breed	1.5986e-09	0.00387777	29	26610932	C	T*	0.971/0.029	intergenic region	SNORA71-OR10S1	BUR, HER, KWH, YAR, YKT
Breed	1.671e-09	0.00387777	11	14757211	C	T*	0.969/0.031	intergenic region	SPAST-SLC30A6	BUR, HER, KWH, YAR, YKT
Breed	2.1566e-09	0.00428972	11	14757218	G	A*	0.97/0.03	intergenic region	SPAST-SLC30A6	BUR, HER, KWH, YAR, YKT
Group	2.3994e-09	0.00159089	8	36516223	G*	A	0.965/0.035	intron variant	PTPRD	CHA, HER, KAL, KWH, RST
Breed	2.9895e-09	0.00478908	27	28716862	C	T*	0.974/0.026	intergenic region	NRG1-ENSBTAG00000008325	BUR, HER, KWH, YAR
Group	3.022e-09	0.00191262	1	128201972	A	C*	0.965/0.035	intergenic region	ENSBTAG00000052041-TRIM42	BUR, HER, KAL, KWH, UKG, YAR, YKT
Breed	3.1971e-09	0.00478908	27	28716853	T	G*	0.974/0.026	intergenic region	NRG1-ENSBTAG00000008325	BUR, HER, KWH, YAR
Breed	3.4395e-09	0.00478908	29	24142137	A*	G	0.944/0.056	intron variant	ENSBTAG00000048576	CHA, HER, KAL, KOS, KWH, UKG
Group	4.0013e-09	0.00242231	16	70664313	C*	T	0.066/0.934	intergenic region	VASH2-FLVCR1	BUR, CHA, HER, KAL, KOS, KWH, HOL, TGL, YAR
Breed	4.0992e-09	0.00511954	1	50643046	C	T*	0.973/0.027	intergenic region	CBLB-bta-mir-2286	BUR, HER, KWH, YAR, YKT
Breed	4.4122e-09	0.00511954	7	24341176	T	A*	0.968/0.032	intergenic region	CHSY3-ENSBTAG00000051108	BUR, HER, KWH, YAR, YKT
Breed	5.6714e-09	0.00607441	13	47714344	T	C*	0.971/0.029	intergenic region	PROKR2-GPCPD1	BUR, HER, KWH, YAR, YKT
Group	6.0051e-09	0.0034839	16	70795459	G*	T	0.026/0.974	intron variant	NSL1	HER, KWH
Breed	6.3296e-09	0.00621044	9	35165743	A*	G	0.962/0.038	intergenic region	FRK-HS3ST5	CHA, HER, KAL, KOS, KWH, RBP, RST
Breed	6.8058e-09	0.00621044	11	12087073	T	G*	0.965/0.035	intron variant	EXOC6B	BUR, HER, KAL, KOS, KWH, YAR
Breed	7.1365e-09	0.00621044	8	36619525	T*	C	0.964/0.036	intergenic region	PTPRD-7SK	CHA, HER, KAL, KWH, RST
Group	7.7463e-09	0.00431431	3	119660175	C*	G	0.03/0.97	downstream gene variant	COPS9	HER, KWH
Group	9.5899e-09	0.00513568	3	119765680	C	T*	0.971/0.029	intergenic region	ENSBTAG00000051719-ENSBTAG00000049314	HER, KWH
Group	1.1038e-08	0.00569224	3	119683206	T*	C	0.028/0.972	intergenic region	OTOS-ENSBTAG00000050311	HER, KWH
Group	1.2606e-08	0.00607076	3	119696845	G	A*	0.972/0.028	intergenic region	OTOS-ENSBTAG00000050311	HER, KWH
Group	1.2644e-08	0.00607076	9	26024978	C	T*	0.972/0.028	upstream gene variant	TPD52L1	HER, KWH
Group	1.3401e-08	0.00621975	16	70386226	T	C*	0.961/0.039	intron variant	RPS6KC1	ALA, CHA, HER, KOS, KWH
Breed	1.4213e-08	0.0109177	2	11362128	G	A*	0.956/0.044	intergenic region	ENSBTAG00000051608-ENSBTAG00000052961	BUR, HER, KAL, KOS, KWH, YAR, YKT
Breed	1.4452e-08	0.0109177	9	80466250	G*	A	0.973/0.027	intergenic region	ENSBTAG00000050886-AIG1	CHA, HER, KWH, TGL
Breed	1.4898e-08	0.0109177	26	46370252	T*	C	0.968/0.032	intergenic region	C26H10orf90-DOCK1	CHA, HER, KWH, RST
Breed	1.6156e-08	0.0112476	8	36603194	T*	G	0.962/0.038	downstream gene variant	PTPRD	CHA, HER, KAL, KWH, RST
Breed	1.807e-08	0.0117099	8	36694300	A*	T	0.971/0.029	intergenic region	PTPRD-7SK	CHA, HER, KWH, RST
Group	1.8135e-08	0.00814541	8	36496551	G*	T	0.967/0.033	intron variant	PTPRD	CHA, HER, KAL, KWH, RST
Breed	1.8502e-08	0.0117099	29	24168343	A*	G	0.964/0.036	intron variant	ENSBTAG00000048576	CHA, HER, KWH, UKG
Breed	2.2788e-08	0.0136653	8	36617547	G*	A	0.965/0.035	intergenic region	PTPRD-7SK	CHA, HER, KAL, KWH, RST
Group	2.3785e-08	0.0103493	12	2028663	A	G*	0.955/0.045	intergenic region	TDRD3-DIAPH3	BUR, HER, KAL, KWH, YAR, YKT
Breed	2.3857e-08	0.0136653	26	2208292	G	A*	0.973/0.027	intergenic region	ENSBTAG00000052774-ZWINT	BUR, HER, KHO, KWH, YKT
Breed	2.4536e-08	0.0136653	8	36615947	A*	T	0.963/0.037	intergenic region	PTPRD-7SK	CHA, HER, KAL, KWH, RST
Group	2.5349e-08	0.0106956	21	17460307	G	A*	0.901/0.099	intron variant	AGBL1	BES, BUR, CHA, HER, KAL, KHO, KOS, KWH, RBP, RST, HOL, TGL, WAG, YAR
Breed	2.7158e-08	0.0145417	8	36617133	G*	C	0.962/0.038	intergenic region	PTPRD-7SK	CHA, HER, KAL, KWH, RST
Breed	2.8465e-08	0.0145417	8	36400561	C*	T	0.969/0.031	intron variant	PTPRD	CHA, HER, KWH, RST
Breed	2.9935e-08	0.0145417	21	9819713	C*	T	0.945/0.055	intergenic region	ARRDC4-ENSBTAG00000049351	ALA, BES, CHA, HER, KHO, TGL, YAR
Breed	3.0287e-08	0.0145417	6	88359898	C*	T	0.806/0.194	upstream gene variant	ANKRD17	ALA, BES, CHA, HER, KAL, KHO, KOS, KWH, RBP, RST, HOL, TGL, WAG, YAR, YKT
Breed	3.9259e-08	0.0182211	8	36612676	C*	T	0.963/0.037	intergenic region	PTPRD-7SK	CHA, HER, KAL, KWH, RST
Breed	4.3268e-08	0.0192579	11	93575532	T	C*	0.103/0.897	intergenic region	ENSBTAG00000038726-ENSBTAG00000037542	ALA, BES, CHA, HER, KAL, KWH, RBP, RST, TGL, WAG, YAR
Breed	4.4259e-08	0.0192579	18	47718019	T*	A	0.974/0.026	missense variant	ENSBTAG00000040318	CHA, HER, KAL, RBP, HOL, TGL
Group	5.3756e-08	0.0220143	16	71125187	G	A*	0.972/0.028	downstream gene variant	NENF	CHA, HER, KWH
Group	5.8625e-08	0.02311	12	23109741	C	T*	0.814/0.186	intergenic region	LHFPL6-NHLRC3	ALA, BES, BUR, CHA, HER, KAL, KHO, KOS, KWH, RBP, TGL, YAR, YKT
Breed	5.9211e-08	0.024983	8	36554362	G*	A	0.962/0.038	intron variant	PTPRD	BES, CHA, HER, KAL, KWH, RST
Group	5.9751e-08	0.02311	16	70989697	A*	G	0.027/0.973	intergenic region	ATF3-NENF	CHA, HER, KWH
Breed	6.4481e-08	0.0252434	20	46540148	C*	A	0.889/0.111	intergenic region	ENSBTAG00000053606-ENSBTAG00000051934	BUR, CHA, HER, KAL, KOS, KWH, RST, TGL, WAG, YAR
Breed	6.4921e-08	0.0252434	9	35217087	C*	A	0.96/0.04	intergenic region	FRK-HS3ST5	CHA, HER, KAL, KOS, KWH, RST, YKT
Group	6.6296e-08	0.0244153	3	120809785	T*	G	0.03/0.97	intergenic region	D2HGDH-GAL3ST2	BUR, HER, KAL, KWH
Breed	6.6612e-08	0.0252434	21	13913182	G*	A	0.949/0.051	intergenic region	ENSBTAG00000049690-ENSBTAG00000027075	ALA, CHA, HER, KAL, KHO, KWH, RST
Group	6.6633e-08	0.0244153	21	65476950	C	T*	0.97/0.03	intron variant	ENSBTAG00000052188	HER, KWH
Breed	6.708e-08	0.0252434	12	2028642	A	C*	0.971/0.029	intergenic region	TDRD3-DIAPH3	BUR, HER, KWH, YAR, YKT
Group	6.8418e-08	0.0244266	9	28219594	A	G*	0.957/0.043	intergenic region	ENSBTAG00000052115-CLVS2	BES, HER, KWH
Group	7.0411e-08	0.0245097	9	28219979	C	T*	0.959/0.041	intergenic region	ENSBTAG00000052115-CLVS2	BES, HER, KWH
Breed	7.8688e-08	0.0279412	21	17644650	T*	A	0.971/0.029	intergenic region	AGBL1-NTRK3	HER, KWH
Breed	7.9989e-08	0.0279412	8	36433838	T*	G	0.969/0.031	intron variant	PTPRD	BES, CHA, HER, KWH, RST
Breed	8.0269e-08	0.0279412	8	36441863	A*	C	0.968/0.032	intron variant	PTPRD	BES, CHA, HER, KWH, RST
Breed	9.0954e-08	0.0303051	6	117642888	C*	T	0.968/0.032	upstream gene variant	bta-mir-11993	HER, KWH, RST
Breed	9.1413e-08	0.0303051	8	36583129	A*	G	0.964/0.036	intron variant	PTPRD	BES, CHA, HER, KAL, KWH, RST
Group	9.7348e-08	0.0330598	3	119873308	A*	G	0.04/0.96	intron variant	GPC1	HER, KAL, KWH, TGL
Breed	1.0021e-07	0.0324489	9	35217091	T*	C	0.962/0.038	intergenic region	FRK-HS3ST5	CHA, HER, KAL, KOS, KWH, RST, YKT
Breed	1.0371e-07	0.032819	10	30832572	C*	T	0.972/0.028	downstream gene variant	U6	CHA, KAL, KHO, KWH, TGL
Breed	1.1457e-07	0.0350364	12	2028683	T	G*	0.975/0.025	intergenic region	TDRD3-DIAPH3	BUR, HER, KAL, KWH, YAR
Breed	1.1575e-07	0.0350364	15	15037228	A*	G	0.788/0.212	intergenic region	ENSBTAG00000050674-U6	ALA, BES, BUR, CHA, HER, KAL, KHO, KWH, RBP, RST, TGL, UKG, WAG, YAR, YKT
Breed	1.2353e-07	0.0359117	20	50454098	T	C*	0.228/0.772	intergenic region	ENSBTAG00000051955-CDH12	BES, BUR, CHA, HER, KAL, KHO, KOS, KWH, RBP, RST, HOL, TGL, WAG, YAR
Breed	1.238e-07	0.0359117	16	70386226	T	C*	0.961/0.039	intron variant	RPS6KC1	ALA, CHA, HER, KOS, KWH
Breed	1.3066e-07	0.0371282	14	60143401	C*	A	0.975/0.025	upstream gene variant	ENSBTAG00000051568	CHA, HER, KAL, KWH, RST, UKG
Group	1.3119e-07	0.0434919	8	36619525	T*	C	0.964/0.036	intergenic region	PTPRD-7SK	CHA, HER, KAL, KWH, RST
Breed	1.3792e-07	0.0384073	6	117693292	G*	C	0.968/0.032	intergenic region	PDE6B-ENSBTAG00000052706	HER, KWH, RST
Breed	1.4676e-07	0.0399664	5	34067505	A*	G	0.952/0.048	intergenic region	SLC38A1-SCAF11	BUR, CHA, HER, KWH, TGL, UKG, WAG
Breed	1.5012e-07	0.0399664	8	58402961	C	A*	0.027/0.973	intergenic region	ENSBTAG00000050015-ENSBTAG00000042498	HER, KWH, RST
Breed	1.5267e-07	0.0399664	8	76410516	A	T*	0.961/0.039	intergenic region	bta-mir-2285br-FRMD3	ALA, BUR, CHA, HER, KWH, YAR, YKT
Breed	1.55e-07	0.0399664	5	34067510	G*	A	0.953/0.047	intergenic region	SLC38A1-SCAF11	BUR, CHA, HER, KWH, TGL, UKG, WAG
Breed	1.596e-07	0.0404043	5	34066840	A*	C	0.952/0.048	intergenic region	SLC38A1-SCAF11	BUR, CHA, HER, KWH, TGL, UKG, WAG
Group	1.5966e-07	0.0516993	6	98124946	T*	C	0.043/0.957	intergenic region	HPSE-HELQ	HER, KWH
Group	1.65e-07	0.0522141	18	31933712	A	G*	0.971/0.029	intergenic region	CDH8-CDH11	BUR, HER, KAL, KHO, KWH, YAR
Breed	1.6735e-07	0.0413632	5	34067554	T*	A	0.954/0.046	intergenic region	SLC38A1-SCAF11	BUR, CHA, HER, KWH, TGL, UKG, WAG
Breed	1.7182e-07	0.0413632	9	80480313	G*	A	0.966/0.034	intergenic region	ENSBTAG00000050886-AIG1	CHA, HER, KWH, TGL
Breed	1.723e-07	0.0413632	9	80480411	T*	C	0.964/0.036	intergenic region	ENSBTAG00000050886-AIG1	CHA, HER, KWH, TGL
Breed	1.8131e-07	0.0427885	9	35165072	T*	C	0.963/0.037	intergenic region	FRK-HS3ST5	CHA, HER, KAL, KOS, KWH, RBP, RST
Breed	1.8955e-07	0.0439875	5	34066802	G*	A	0.952/0.048	intergenic region	SLC38A1-SCAF11	BUR, CHA, HER, KWH, TGL, UKG, WAG
Group	1.9365e-07	0.0576522	23	50369652	A*	G	0.96/0.04	intron variant	SLC22A23	BES, CHA, KAL, RST, YAR
Group	2.0869e-07	0.0576522	5	29586099	T	C*	0.881/0.119	downstream gene variant	FAM186A	ALA, BES, BUR, HER, KAL, KHO, KOS, KWH, RBP, RST, HOL, TGL, YAR
Breed	2.1133e-07	0.0482379	5	34067426	C*	A	0.95/0.05	intergenic region	SLC38A1-SCAF11	BUR, CHA, HER, KWH, TGL, UKG, WAG
Group	2.1406e-07	0.0576522	23	50369512	C*	T	0.96/0.04	intron variant	SLC22A23	BES, CHA, KAL, RST, YAR
Group	2.1406e-07	0.0576522	23	50369651	C*	T	0.96/0.04	intron variant	SLC22A23	BES, CHA, KAL, RST, YAR
Group	2.1406e-07	0.0576522	23	50369675	T*	C	0.96/0.04	intron variant	SLC22A23	BES, CHA, KAL, RST, YAR
Group	2.1406e-07	0.0576522	23	50369676	G*	A	0.96/0.04	intron variant	SLC22A23	BES, CHA, KAL, RST, YAR
Breed	2.1593e-07	0.0484929	16	11407916	A	G*	0.97/0.03	intergenic region	U2-ENSBTAG00000012765	BUR, HER, KAL, KWH, YAR, YKT
Group	2.1895e-07	0.0576522	3	119858212	G	A*	0.96/0.04	upstream gene variant	ENSBTAG00000049314	HER, KAL, KWH, TGL
Group	2.2102e-07	0.0576522	8	36617547	G*	A	0.965/0.035	intergenic region	PTPRD-7SK	CHA, HER, KAL, KWH, RST
Group	2.2272e-07	0.0576522	23	50369508	C*	T	0.96/0.04	intron variant	SLC22A23	BES, CHA, KAL, RST, YAR
Group	2.2359e-07	0.0576522	23	50369495	C*	T	0.96/0.04	intron variant	SLC22A23	BES, CHA, KAL, RST, YAR
Breed	2.2446e-07	0.0496084	25	39070685	C	T*	0.825/0.175	downstream gene variant	ENSBTAG00000051446	ALA, BES, CHA, HER, KAL, KHO, KWH, RBP, RST, HOL, TGL, UKG, WAG, YAR
Group	2.3835e-07	0.0576607	23	50369612	G*	C	0.96/0.04	intron variant	SLC22A23	BES, CHA, KAL, RST, YAR
Group	2.3835e-07	0.0576607	23	50369735	T*	C	0.96/0.04	intron variant	SLC22A23	BES, CHA, KAL, RST, YAR
Group	2.3913e-07	0.0576607	10	30832572	C*	T	0.972/0.028	downstream gene variant	U6	CHA, KAL, KHO, KWH, TGL
Breed	2.4101e-07	0.0524339	28	45418181	T	C*	0.179/0.821	intergenic region	ENSBTAG00000050063-ZNF32	ALA, BUR, CHA, HER, KAL, KHO, KOS, KWH, RBP, TGL, UKG, WAG, YAR, YKT
Group	2.4649e-07	0.0576607	9	25951460	G	A*	0.969/0.031	intergenic region	ENSBTAG00000051515-HDDC2	HER, KWH
Group	2.481e-07	0.0576607	23	50369599	C*	T	0.96/0.04	intron variant	SLC22A23	BES, CHA, KAL, RST, YAR
Group	2.4847e-07	0.0576607	5	91244978	T	A*	0.968/0.032	intergenic region	PLEKHA5-CAPZA3	BUR, HER, KWH, YAR, YKT
Group	2.5909e-07	0.0591395	25	36966337	G*	A	0.964/0.036	intron variant	CPSF4	ALA, CHA, HER, KWH, RST, TGL, WAG
Group	2.7684e-07	0.0615166	4	90410743	A	G*	0.655/0.345	intergenic region	POT1-GRM8	ALA, CHA, HER, KAL, KHO, KOS, KWH, RBP, RST, HOL, TGL, UKG, WAG, YAR, YKT
Group	2.7834e-07	0.0615166	6	80481663	G	A*	0.952/0.048	intergenic region	ENSBTAG00000050977-EPHA5	HER, KWH, RST
Breed	2.891e-07	0.0619287	14	82301192	C*	T	0.959/0.041	intergenic region	U6-SLC2A5	CHA, HER, KAL, KWH, RBP, RST, HOL, YAR
Group	2.9396e-07	0.0639536	12	51298427	A*	G	0.026/0.974	intergenic region	U6-ENSBTAG00000053180	CHA, HER, KWH
Breed	2.9621e-07	0.0619483	5	80430215	C	T*	0.477/0.523	intergenic region	FAR2-CCDC91	ALA, BES, BUR, CHA, HER, KAL, KHO, KOS, KWH, RBP, RST, HOL, TGL, UKG, WAG, YAR, YKT
Breed	2.9809e-07	0.0619483	19	3970689	G*	A	0.935/0.065	intergenic region	ENSBTAG00000044618-ENSBTAG00000017221	BES, CHA, HER, KAL, KWH, RST, TGL
Breed	3.1336e-07	0.064164	9	80466833	G*	A	0.964/0.036	intergenic region	ENSBTAG00000050886-AIG1	CHA, HER, KWH, TGL
Group	3.1432e-07	0.0673311	7	97210710	T	C*	0.918/0.082	intergenic region	ENSBTAG00000054614-ENSBTAG00000050406	BUR, CHA, HER, KAL, KHO, KWH, RBP, HOL, TGL
Group	3.3138e-07	0.06991	16	70623675	G	T*	0.968/0.032	intron variant	VASH2	CHA, HER, KWH
Breed	3.328e-07	0.0666252	5	34059657	T*	A	0.949/0.051	intergenic region	SLC38A1-SCAF11	CHA, HER, KWH, TGL, UKG, WAG
Breed	3.3495e-07	0.0666252	28	45410118	A	G*	0.16/0.84	intergenic region	ENSBTAG00000050063-ZNF32	BUR, CHA, HER, KAL, KHO, KWH, RBP, TGL, WAG, YAR, YKT
Group	3.4738e-07	0.0720297	21	17460275	G	C*	0.898/0.102	intron variant	AGBL1	BES, BUR, CHA, HER, KAL, KHO, KOS, KWH, RBP, RST, HOL, TGL, WAG, YAR, YKT
Breed	3.5493e-07	0.0696051	5	34070254	A*	G	0.952/0.048	intergenic region	SLC38A1-SCAF11	BUR, CHA, HER, KWH, TGL, UKG, WAG
Group	3.5625e-07	0.0720297	16	54632055	T	C*	0.973/0.027	intergenic region	ENSBTAG00000052006-ENSBTAG00000051707	BUR, CHA, HER, KAL, KOS, KWH, YAR, YKT
Group	3.6139e-07	0.0720297	9	14964365	T*	A	0.027/0.973	intron variant	FILIP1	HER, KWH
Group	3.6212e-07	0.0720297	16	70586035	G	T*	0.933/0.067	intron variant	ANGEL2	CHA, HER, KWH, YAR, YKT
Breed	3.693e-07	0.0708457	28	45470301	G	A*	0.097/0.903	intergenic region	ENSBTAG00000050063-ZNF32	BES, CHA, HER, KAL, KHO, KWH, RBP, HOL, TGL, YKT
Breed	3.7303e-07	0.0708457	25	39071396	G	A*	0.829/0.171	downstream gene variant	ENSBTAG00000051446	ALA, BES, CHA, HER, KAL, KHO, KWH, RBP, RST, HOL, TGL, UKG, WAG, YAR
Breed	3.7652e-07	0.0708457	15	15738669	T*	C	0.974/0.026	upstream gene variant	AMOTL1	CHA, HER
Group	3.8166e-07	0.0741851	8	36615947	A*	T	0.963/0.037	intergenic region	PTPRD-7SK	CHA, HER, KAL, KWH, RST
Group	3.8532e-07	0.0741851	8	36603194	T*	G	0.962/0.038	downstream gene variant	PTPRD	CHA, HER, KAL, KWH, RST
Group	3.8894e-07	0.0741851	18	47718019	T*	A	0.974/0.026	missense variant	ENSBTAG00000040318	CHA, HER, KAL, RBP, HOL, TGL
Breed	3.9676e-07	0.0727363	15	15652651	T*	A	0.974/0.026	intron variant	AMOTL1	CHA, HER
Group	3.9847e-07	0.0749757	1	143770521	G*	A	0.968/0.032	intergenic region	RRP1B-PDXK	CHA, KOS, RST, TGL, UKG
Breed	3.9865e-07	0.0727363	19	54815555	G	A*	0.028/0.972	intergenic region	ENSBTAG00000051647-MGAT5B	BES, CHA, HER, KWH
Breed	4.0224e-07	0.0727363	28	34967241	C*	T	0.975/0.025	intron variant	PPIF	CHA, KAL, KHO, KOS, KWH, RBP, TGL
Group	4.0712e-07	0.0749887	21	65409719	C	T*	0.966/0.034	intron variant	WDR25	HER, KWH
Group	4.0931e-07	0.0749887	23	50369945	A*	G	0.962/0.038	intron variant	SLC22A23	BES, CHA, KAL, YAR
Breed	4.1505e-07	0.0740905	5	34067235	T*	C	0.95/0.05	intergenic region	SLC38A1-SCAF11	BUR, CHA, HER, KWH, TGL, UKG, WAG
Group	4.2053e-07	0.0760437	23	50369811	A*	G	0.962/0.038	intron variant	SLC22A23	BES, CHA, KAL, RST, YAR
Group	4.3004e-07	0.0760917	24	14460832	A*	C	0.971/0.029	intergenic region	ENSBTAG00000053048-ENSBTAG00000051002	CHA, KAL, KHO, KOS, RBP, UKG, YKT
Group	4.3342e-07	0.0760917	9	12113998	G	C*	0.969/0.031	intergenic region	RIMS1-KCNQ5	HER, KWH
Group	4.3719e-07	0.0760917	10	96265745	A	G*	0.973/0.027	intergenic region	Y_RNA-ENSBTAG00000052494	BUR, HER, KHO, KWH, YAR, YKT
Group	4.4312e-07	0.0761716	8	36694300	A*	T	0.971/0.029	intergenic region	PTPRD-7SK	CHA, HER, KWH, RST
Group	4.5585e-07	0.0774043	23	50369927	T*	C	0.962/0.038	intron variant	SLC22A23	BES, CHA, KAL, YAR
Group	4.6427e-07	0.0777096	8	102699246	C	A*	0.922/0.078	intergenic region	C8H9orf43-SNORA72	HER, KWH, RST, YAR
Group	4.6881e-07	0.0777096	5	11584281	C*	T	0.05/0.95	intergenic region	PPFIA2-CCDC59	BES, BUR, HER, KAL, KHO, KWH, RST, YAR
Group	4.8334e-07	0.0791755	8	36617133	G*	C	0.962/0.038	intergenic region	PTPRD-7SK	CHA, HER, KAL, KWH, RST
Breed	4.8453e-07	0.0850516	8	36569177	G*	C	0.959/0.041	intron variant	PTPRD	BES, CHA, HER, KAL, KWH, RST
Breed	4.8867e-07	0.0850516	15	15801724	A*	G	0.975/0.025	intergenic region	AMOTL1-PIWIL4	CHA, HER
Group	4.941e-07	0.0799969	2	127213331	T*	G	0.034/0.966	upstream gene variant	PAQR7	BUR, HER, KWH, YAR
Breed	4.9508e-07	0.0851035	21	17460307	G	A*	0.901/0.099	intron variant	AGBL1	BES, BUR, CHA, HER, KAL, KHO, KOS, KWH, RBP, RST, HOL, TGL, WAG, YAR
Breed	5.0552e-07	0.0858384	17	51832799	A*	G	0.972/0.028	intron variant	DNAH10	HER, KWH, RST
Breed	5.2648e-07	0.0874231	7	15638980	T*	A	0.975/0.025	intron variant	DOCK6	BES, HER, KAL, KWH, RST
Breed	5.2741e-07	0.0874231	7	15606890	G*	A	0.974/0.026	intron variant	KANK2	BES, HER, KAL, KWH, RST
Group	5.3484e-07	0.0855568	16	70689836	A*	G	0.034/0.966	intron variant	FLVCR1	CHA, HER, KWH, TGL
Breed	5.4049e-07	0.0875148	23	50369945	A*	G	0.962/0.038	intron variant	SLC22A23	BES, CHA, KAL, YAR
Group	5.4073e-07	0.0855568	1	143768723	C*	A	0.968/0.032	intergenic region	RRP1B-PDXK	CHA, KOS, RST, TGL, UKG
Breed	5.4429e-07	0.0875148	4	12937067	C	A*	0.095/0.905	intergenic region	U6-DYNC1I1	BES, CHA, HER, KAL, KHO, KWH, RBP, RST, TGL, UKG
Breed	5.5606e-07	0.0875148	7	15588950	A*	G	0.972/0.028	intron variant	SPC24	BES, HER, KAL, KWH, RST, HOL
Breed	5.5784e-07	0.0875148	5	34066888	G*	A	0.949/0.051	intergenic region	SLC38A1-SCAF11	BUR, CHA, HER, KWH, TGL, UKG, WAG
Breed	5.5939e-07	0.0875148	5	34063986	G*	T	0.957/0.043	intergenic region	SLC38A1-SCAF11	CHA, HER, KWH, UKG
Group	5.6368e-07	0.088186	8	36612676	C*	T	0.963/0.037	intergenic region	PTPRD-7SK	CHA, HER, KAL, KWH, RST
Group	5.704e-07	0.0882458	15	16768382	A	G*	0.926/0.074	intron variant	GUCY1A2	BES, BUR, CHA, HER, KAL, KOS, KWH, RST, YAR
Breed	5.7576e-07	0.0877491	8	36434229	G*	A	0.97/0.03	intron variant	PTPRD	BES, CHA, HER, KWH, RST
Breed	5.8427e-07	0.0877491	4	42629283	T*	G	0.94/0.06	intergenic region	ENSBTAG00000053328-ENSBTAG00000051262	HER, KWH, RST
Group	5.8443e-07	0.0894227	13	63196205	T*	C	0.968/0.032	intron variant	ZNF341	ALA, BES, CHA, HER, KHO, KWH, RST, HOL, TGL, WAG
Breed	5.8474e-07	0.0877491	21	17571953	C*	G	0.939/0.061	intron variant	AGBL1	BES, BUR, HER, KAL, KHO, KWH, RST, YAR
Breed	5.9317e-07	0.0877491	9	79552047	T	C*	0.972/0.028	intergenic region	ENSBTAG00000054729-NMBR	BUR, HER, KWH, YAR, YKT
Breed	5.9737e-07	0.0877491	17	72412797	A*	G	0.737/0.263	intron variant	SMPD4	BES, BUR, CHA, HER, KAL, KHO, KWH, RBP, HOL, WAG, YAR, YKT
Breed	5.987e-07	0.0877491	21	17397913	C*	T	0.969/0.031	intron variant	AGBL1	HER, KWH
Breed	6.1665e-07	0.0887816	23	50369927	T*	C	0.962/0.038	intron variant	SLC22A23	BES, CHA, KAL, YAR
Breed	6.1857e-07	0.0887816	28	45424906	A	G*	0.132/0.868	intergenic region	ENSBTAG00000050063-ZNF32	CHA, HER, KAL, KHO, KOS, KWH, RBP, TGL, UKG, YAR, YKT
Breed	6.2843e-07	0.0887816	23	50369652	A*	G	0.96/0.04	intron variant	SLC22A23	BES, CHA, KAL, RST, YAR
Group	6.2911e-07	0.0950305	4	96346434	C*	T	0.035/0.965	intergenic region	ENSBTAG00000049946-CHCHD3	BUR, CHA, HER, KWH, YAR
Breed	6.3125e-07	0.0887816	7	77896384	G*	T	0.973/0.027	intergenic region	bta-mir-8549-ENSBTAG00000049237	ALA, BES, BUR, CHA, KAL, RBP, TGL
Group	6.3473e-07	0.0950305	29	34727226	G	A*	0.733/0.267	intron variant	NTM	ALA, BES, BUR, CHA, HER, KAL, KHO, KOS, KWH, RBP, RST, HOL, TGL, WAG, YAR, YKT
Breed	6.4791e-07	0.0888869	5	80406389	T	C*	0.48/0.52	intergenic region	FAR2-CCDC91	ALA, BES, BUR, CHA, HER, KAL, KHO, KOS, KWH, RBP, RST, HOL, TGL, UKG, WAG, YAR, YKT
Breed	6.4925e-07	0.0888869	15	81660451	C*	G	0.94/0.06	intergenic region	ENSBTAG00000050945-ENSBTAG00000051379	CHA, HER, KAL, KHO, KWH, HOL, UKG, YAR, YKT
Breed	6.5115e-07	0.0888869	16	70795459	G*	T	0.026/0.974	intron variant	NSL1	HER, KWH
Breed	6.6059e-07	0.0893	29	24071971	T	C*	0.053/0.947	intron variant	ENSBTAG00000048576	CHA, HER, KAL, KOS, KWH, YAR
Group	6.6319e-07	0.0982352	17	9828528	C	G*	0.491/0.509	intron variant	NR3C2	ALA, BES, BUR, CHA, HER, KAL, KHO, KOS, KWH, RBP, RST, HOL, TGL, UKG, WAG, YAR, YKT
Breed	6.9864e-07	0.0910022	29	24085244	T	C*	0.051/0.949	intron variant	ENSBTAG00000048576	CHA, HER, KAL, KOS, KWH, YAR
Breed	7.0586e-07	0.0910022	23	50369512	C*	T	0.96/0.04	intron variant	SLC22A23	BES, CHA, KAL, RST, YAR
Breed	7.0586e-07	0.0910022	23	50369651	C*	T	0.96/0.04	intron variant	SLC22A23	BES, CHA, KAL, RST, YAR
Breed	7.0586e-07	0.0910022	23	50369675	T*	C	0.96/0.04	intron variant	SLC22A23	BES, CHA, KAL, RST, YAR
Breed	7.0586e-07	0.0910022	23	50369676	G*	A	0.96/0.04	intron variant	SLC22A23	BES, CHA, KAL, RST, YAR
Breed	7.5161e-07	0.0954032	23	50369508	C*	T	0.96/0.04	intron variant	SLC22A23	BES, CHA, KAL, RST, YAR
Breed	7.537e-07	0.0954032	23	50369495	C*	T	0.96/0.04	intron variant	SLC22A23	BES, CHA, KAL, RST, YAR
Breed	7.7013e-07	0.0966046	13	17122026	G	A*	0.026/0.974	intergenic region	PRKCQ-PFKFB3	ALA, CHA, KAL, KWH
Breed	7.8829e-07	0.0967519	23	50369612	G*	C	0.96/0.04	intron variant	SLC22A23	BES, CHA, KAL, RST, YAR
Breed	7.8829e-07	0.0967519	23	50369735	T*	C	0.96/0.04	intron variant	SLC22A23	BES, CHA, KAL, RST, YAR
Breed	7.9215e-07	0.0967519	14	60194463	G*	A	0.972/0.028	intron variant	DPYS	CHA, HER, KAL, KWH, RST, UKG, YAR
Breed	8.0021e-07	0.0968864	5	13765435	T	C*	0.963/0.037	intergenic region	ENSBTAG00000014765-U6	BUR, HER, KAL, KWH, YAR, YKT
Breed	8.1564e-07	0.0979033	26	46366130	G*	A	0.966/0.034	intergenic region	C26H10orf90-DOCK1	CHA, HER, KWH, RST
Breed	8.4083e-07	0.0998346	23	50369599	C*	T	0.96/0.04	intron variant	SLC22A23	BES, CHA, KAL, RST, YAR
Breed	8.5287e-07	0.0998346	14	60194462	T*	C	0.972/0.028	intron variant	DPYS	CHA, HER, KAL, KWH, RST, UKG, YAR
Breed	8.5324e-07	0.0998346	25	12270283	G	T*	0.467/0.533	intergenic region	SHISA9-ERCC4	ALA, BES, BUR, CHA, HER, KAL, KHO, KOS, KWH, RBP, RST, HOL, TGL, UKG, WAG, YAR, YKT
* Allele contributing to higher telomere length

## Sheet: Table S3
Table S3. Animals' genotypes for detected SNPs. Zeroes and ones stand for reference and alternative allele, respectively.
Chromosome	Position	Reference allele	Alternative allele	Type of variant	Gene / Flanking genes	Alatau			Bestuzhev					Black Pied								Buryat				Charolais																	Hereford
						ALARUSF0000NSC22068	ALARUSF0000NSC22069	ALARUSF0000NSC22071	BESRUSF0000NSC22072	BESRUSF0000NSC22073	BESRUSF0000NSC22074	BESRUSF0000NSC22075	BESRUSF0000NSC22076	RBPRUSF0000NSC22135	RBPRUSF0000NSC22136	RBPRUSF0000NSC22137	RBPRUSF0000NSC22138	RBPRUSF0000NSC22141	RBPRUSF0000NSC22143	RBPRUSF0000NSC22144	RBPRUSF0000NSC22145	BURRUSF00000NSC8G80	BURRUSF0000NSC19G82	BURRUSF0000NSC21G73	BURRUSM00000NSC1G69	ERR10310244	ERR10310245	ERR10310246	SRR21864760	SRR21864761	SRR21864762	SRR21864763	SRR21864764	SRR21864765	SRR21864766	SRR21864767	SRR21864768	SRR21864769	SRR21864770	SRR21864772	SRR21864783	SRR21864784	HERRUSF000NSC34G001	HERRUSF000NSC36G027	HERRUSF000NSC39G186	HERRUSF000NSC40G001	HERRUSF000NSC42G175	HERRUSF000NSC45G061	HERRUSM00000NSC2012
1	50643046	C	T	intergenic region	CBLB-bta-mir-2286	0/0	./.	0/0	0/0	./.	0/0	0/0	0/0	0/0	0/0	0/0	0/0	0/0	0/0	0/0	0/0	0/0	./.	./.	0/1	./.	./.	0/0	0/0	0/0	0/0	0/0	0/0	0/0	0/0	0/0	0/0	0/0	0/0	0/0	0/0	0/0	0/0	./.	0/1	0/1	0/1	0/0	0/0
1	128201972	A	C	intergenic region	ENSBTAG00000052041-TRIM42	0/0	0/0	0/0	0/0	0/0	0/0	0/0	0/0	0/0	0/0	0/0	0/0	0/0	0/0	0/0	0/0	0/1	0/1	0/1	0/1	./.	./.	./.	0/0	0/0	0/0	0/0	0/0	0/0	0/0	0/0	0/0	0/0	0/0	0/0	0/0	0/0	./.	0/0	0/0	0/0	0/1	0/0	0/0
1	143768723	C	A	intergenic region	RRP1B-PDXK	0/0	0/0	0/0	0/0	0/0	0/0	0/0	0/0	0/0	0/0	0/0	0/0	0/0	0/0	0/0	0/0	0/0	0/0	0/0	0/0	0/1	./.	1/1	0/0	0/0	0/0	0/0	0/0	0/0	0/0	0/1	0/0	0/1	0/0	0/0	0/1	0/1	0/0	0/0	./.	0/0	0/0	0/0	0/0
1	143770521	G	A	intergenic region	RRP1B-PDXK	0/0	0/0	0/0	0/0	0/0	0/0	0/0	0/0	0/0	0/0	0/0	0/0	0/0	0/0	0/0	0/0	0/0	0/0	0/0	0/0	0/1	0/0	1/1	0/0	0/0	0/0	0/0	0/0	0/0	0/0	0/1	0/0	0/1	0/0	0/0	0/1	0/1	0/0	0/0	0/0	0/0	0/0	0/0	0/0
2	11362128	G	A	intergenic region	ENSBTAG00000051608-ENSBTAG00000052961	0/0	0/0	0/0	0/0	0/0	0/0	0/0	0/0	0/0	0/0	0/0	0/0	0/0	0/0	0/0	0/0	0/0	0/0	0/1	0/1	./.	0/0	./.	0/0	0/0	0/0	0/0	0/0	0/0	0/0	0/0	0/0	0/0	0/0	0/0	0/0	0/0	0/1	0/1	0/1	./.	0/1	0/1	0/0
2	127213331	T	G	upstream gene variant	PAQR7	1/1	1/1	1/1	1/1	1/1	1/1	1/1	1/1	1/1	1/1	1/1	1/1	1/1	1/1	1/1	1/1	1/1	1/1	1/1	0/1	./.	1/1	./.	1/1	1/1	1/1	1/1	1/1	1/1	1/1	1/1	1/1	1/1	1/1	1/1	1/1	1/1	0/0	0/1	0/0	1/1	0/1	0/1	1/1
3	90768076	T	A	intergenic region	PLPP3-U6	0/0	0/0	0/0	0/0	0/0	0/0	0/0	0/0	0/0	0/0	0/0	0/0	0/0	0/0	0/0	0/0	0/0	0/1	0/1	0/1	./.	./.	./.	0/0	0/0	0/0	0/0	0/0	0/0	0/0	0/0	0/0	0/0	0/0	0/0	0/0	0/0	0/0	0/1	0/1	0/0	0/1	0/1	0/0
3	119660175	C	G	downstream gene variant	COPS9	1/1	1/1	1/1	1/1	1/1	1/1	1/1	1/1	1/1	1/1	1/1	1/1	1/1	1/1	1/1	1/1	1/1	1/1	1/1	1/1	./.	./.	./.	1/1	1/1	1/1	1/1	1/1	1/1	1/1	1/1	1/1	1/1	1/1	1/1	1/1	1/1	0/1	0/0	0/0	0/1	0/1	0/0	1/1
3	119683206	T	C	intergenic region	OTOS-ENSBTAG00000050311	1/1	1/1	1/1	1/1	1/1	1/1	1/1	1/1	1/1	1/1	1/1	1/1	1/1	1/1	1/1	1/1	1/1	1/1	1/1	1/1	./.	./.	./.	1/1	1/1	1/1	1/1	1/1	1/1	1/1	1/1	1/1	1/1	1/1	1/1	1/1	1/1	0/1	0/0	0/1	0/1	0/1	0/0	1/1
3	119696845	G	A	intergenic region	OTOS-ENSBTAG00000050311	0/0	0/0	0/0	0/0	0/0	0/0	0/0	0/0	0/0	0/0	0/0	0/0	0/0	0/0	0/0	0/0	0/0	0/0	0/0	0/0	./.	0/0	./.	0/0	0/0	0/0	0/0	0/0	0/0	0/0	0/0	0/0	0/0	0/0	0/0	0/0	0/0	0/1	1/1	0/1	0/1	0/1	1/1	0/0
3	119765680	C	T	intergenic region	ENSBTAG00000051719-ENSBTAG00000049314	0/0	0/0	0/0	0/0	0/0	0/0	0/0	0/0	./.	0/0	./.	0/0	0/0	./.	0/0	0/0	0/0	0/0	0/0	0/0	./.	0/0	./.	0/0	0/0	./.	0/0	0/0	0/0	0/0	0/0	0/0	0/0	0/0	0/0	0/0	0/0	0/1	1/1	0/1	0/1	0/1	1/1	0/0
3	119858212	G	A	upstream gene variant	ENSBTAG00000049314	0/0	0/0	0/0	0/0	0/0	0/0	0/0	0/0	0/0	0/0	0/0	0/0	0/0	0/0	0/0	0/0	0/0	0/0	0/0	0/0	./.	./.	./.	0/0	0/0	0/0	0/0	0/0	0/0	0/0	0/0	0/0	0/0	0/0	0/0	0/0	0/0	0/1	1/1	0/1	1/1	0/1	1/1	0/1
3	119873308	A	G	intron variant	GPC1	1/1	1/1	1/1	1/1	1/1	1/1	1/1	1/1	1/1	1/1	1/1	1/1	1/1	1/1	1/1	1/1	1/1	1/1	1/1	1/1	1/1	1/1	1/1	1/1	1/1	1/1	1/1	1/1	1/1	1/1	1/1	1/1	1/1	1/1	1/1	1/1	1/1	0/1	0/0	0/1	0/0	0/1	0/0	0/1
3	120809785	T	G	intergenic region	D2HGDH-GAL3ST2	1/1	1/1	1/1	1/1	1/1	1/1	1/1	1/1	1/1	1/1	1/1	1/1	1/1	1/1	1/1	1/1	0/1	1/1	1/1	1/1	1/1	1/1	1/1	1/1	1/1	1/1	1/1	1/1	1/1	1/1	1/1	1/1	1/1	1/1	1/1	1/1	1/1	0/1	1/1	0/1	0/0	0/1	1/1	0/1
4	12937067	C	A	intergenic region	U6-DYNC1I1	1/1	1/1	1/1	1/1	0/1	1/1	0/1	1/1	1/1	1/1	1/1	0/1	1/1	1/1	1/1	1/1	1/1	1/1	1/1	./.	0/1	./.	0/1	1/1	0/1	1/1	1/1	1/1	1/1	./.	1/1	1/1	1/1	1/1	1/1	1/1	1/1	0/1	0/1	./.	1/1	./.	0/1	0/1
4	42629283	T	G	intergenic region	ENSBTAG00000053328-ENSBTAG00000051262	0/0	0/0	0/0	0/0	0/0	0/0	0/0	0/0	0/0	0/0	0/0	0/0	0/0	0/0	0/0	0/0	0/0	0/0	./.	0/0	./.	0/0	./.	0/0	0/0	0/0	0/0	0/0	0/0	0/0	0/0	0/0	0/0	0/0	0/0	0/0	0/0	0/1	./.	./.	0/1	./.	0/1	0/1
4	90410743	A	G	intergenic region	POT1-GRM8	0/0	0/0	0/1	0/0	0/0	0/0	./.	./.	0/1	0/0	1/1	1/1	0/1	1/1	0/1	0/1	./.	./.	./.	./.	./.	0/1	./.	1/1	0/1	0/1	./.	1/1	0/1	./.	0/1	0/0	0/1	0/0	0/0	1/1	0/1	1/1	1/1	1/1	0/0	1/1	./.	0/1
4	96346434	C	T	intergenic region	ENSBTAG00000049946-CHCHD3	1/1	1/1	1/1	1/1	1/1	1/1	1/1	1/1	1/1	1/1	1/1	1/1	1/1	1/1	1/1	1/1	1/1	1/1	1/1	0/1	./.	./.	./.	1/1	1/1	1/1	1/1	0/1	1/1	1/1	1/1	1/1	1/1	1/1	1/1	1/1	1/1	1/1	1/1	0/1	0/1	0/1	0/1	0/1
5	11584281	C	T	intergenic region	PPFIA2-CCDC59	1/1	1/1	1/1	0/1	1/1	1/1	1/1	1/1	1/1	1/1	./.	1/1	1/1	1/1	1/1	1/1	1/1	0/1	1/1	0/1	./.	./.	1/1	1/1	1/1	1/1	1/1	1/1	1/1	1/1	1/1	1/1	1/1	1/1	1/1	./.	1/1	1/1	1/1	./.	1/1	0/1	1/1	1/1
5	13765435	T	C	intergenic region	ENSBTAG00000014765-U6	0/0	0/0	./.	0/0	0/0	0/0	0/0	0/0	0/0	0/0	0/0	0/0	0/0	0/0	0/0	0/0	0/1	0/0	0/1	0/1	./.	./.	./.	0/0	0/0	0/0	0/0	0/0	0/0	0/0	0/0	0/0	0/0	0/0	0/0	0/0	0/0	0/0	0/1	0/1	0/0	0/1	0/0	0/0
5	29586099	T	C	downstream gene variant	FAM186A	0/0	0/0	0/1	0/0	0/0	0/0	0/0	1/1	0/0	0/0	0/0	0/1	0/0	0/1	0/0	0/0	0/0	0/1	0/0	0/0	./.	0/0	./.	0/0	0/0	0/0	0/0	0/0	0/0	./.	0/0	0/0	0/0	0/0	0/0	0/0	0/0	1/1	0/1	1/1	0/1	1/1	1/1	0/0
5	34059657	T	A	intergenic region	SLC38A1-SCAF11	0/0	0/0	0/0	0/0	0/0	0/0	0/0	0/0	0/0	0/0	0/0	0/0	0/0	0/0	0/0	0/0	0/0	0/0	./.	./.	0/1	0/0	0/1	0/0	0/1	0/0	0/0	0/0	0/0	0/0	0/0	0/0	0/0	0/1	0/1	0/0	0/1	0/0	0/0	./.	./.	0/1	0/0	0/0
5	34063986	G	T	intergenic region	SLC38A1-SCAF11	0/0	0/0	0/0	0/0	0/0	0/0	0/0	0/0	0/0	0/0	0/0	0/0	0/0	0/0	./.	0/0	0/0	0/0	0/0	0/0	0/1	0/0	0/1	0/0	0/1	0/0	0/0	0/0	0/0	0/0	0/0	0/0	0/0	0/0	0/1	0/0	0/1	0/0	0/0	0/0	0/0	0/1	0/0	0/0
5	34066802	G	A	intergenic region	SLC38A1-SCAF11	0/0	0/0	0/0	0/0	0/0	0/0	0/0	0/0	0/0	0/0	0/0	0/0	0/0	0/0	0/0	0/0	0/0	0/0	0/1	0/0	0/1	./.	0/1	0/0	0/1	0/0	0/0	0/0	0/0	0/0	0/0	0/0	0/0	./.	0/1	0/0	0/1	0/0	0/0	./.	0/0	./.	0/0	0/0
5	34066840	A	C	intergenic region	SLC38A1-SCAF11	0/0	0/0	0/0	0/0	0/0	0/0	0/0	0/0	0/0	0/0	0/0	0/0	0/0	0/0	0/0	0/0	0/0	0/0	0/1	0/0	0/1	./.	0/1	0/0	0/1	0/0	0/0	0/0	0/0	0/0	0/0	0/0	0/0	0/0	0/1	0/0	0/1	0/0	0/0	./.	0/0	./.	0/0	0/0
5	34066888	G	A	intergenic region	SLC38A1-SCAF11	0/0	0/0	0/0	0/0	0/0	0/0	0/0	0/0	0/0	0/0	0/0	0/0	0/0	0/0	0/0	0/0	0/0	0/0	0/1	0/0	0/1	0/0	0/1	0/0	0/1	0/0	0/0	0/0	0/0	0/0	0/0	0/0	0/0	./.	0/1	0/0	0/1	0/0	./.	./.	0/0	0/1	0/0	0/0
5	34067235	T	C	intergenic region	SLC38A1-SCAF11	0/0	0/0	0/0	0/0	0/0	0/0	0/0	0/0	0/0	0/0	0/0	0/0	0/0	0/0	0/0	0/0	0/0	0/0	0/1	./.	0/1	0/0	0/1	0/0	0/1	0/0	0/0	0/0	0/0	./.	./.	0/0	0/0	0/1	0/1	0/0	0/1	0/0	./.	0/0	0/0	0/1	0/0	0/0
5	34067426	C	A	intergenic region	SLC38A1-SCAF11	0/0	0/0	0/0	0/0	0/0	0/0	0/0	0/0	0/0	0/0	0/0	0/0	0/0	0/0	0/0	0/0	0/0	0/0	0/1	./.	0/1	./.	0/1	0/0	0/1	0/0	0/0	0/0	0/0	0/0	0/0	0/0	0/0	0/1	0/1	0/0	0/1	0/0	0/0	./.	0/0	./.	0/0	0/0
5	34067505	A	G	intergenic region	SLC38A1-SCAF11	0/0	0/0	0/0	0/0	0/0	0/0	0/0	0/0	0/0	0/0	0/0	0/0	0/0	./.	0/0	0/0	0/0	0/0	0/1	0/0	0/1	0/0	0/1	0/0	0/1	0/0	0/0	0/0	0/0	0/0	0/0	0/0	0/0	./.	0/1	0/0	0/1	0/0	0/0	./.	0/0	./.	0/0	0/0
5	34067510	G	A	intergenic region	SLC38A1-SCAF11	0/0	0/0	0/0	0/0	0/0	0/0	0/0	0/0	0/0	0/0	0/0	0/0	0/0	0/0	0/0	0/0	0/0	0/0	0/1	0/0	0/1	0/0	0/1	0/0	0/1	0/0	0/0	0/0	0/0	0/0	0/0	0/0	0/0	0/0	0/1	0/0	0/1	0/0	0/0	./.	0/0	./.	0/0	0/0
5	34067554	T	A	intergenic region	SLC38A1-SCAF11	0/0	0/0	0/0	0/0	0/0	0/0	0/0	0/0	0/0	0/0	0/0	0/0	0/0	0/0	0/0	0/0	0/0	0/0	0/1	0/0	0/1	0/0	0/1	0/0	./.	0/0	0/0	0/0	0/0	0/0	./.	0/0	0/0	0/1	0/1	0/0	0/1	0/0	0/0	./.	0/0	./.	0/0	0/0
5	34070254	A	G	intergenic region	SLC38A1-SCAF11	0/0	0/0	0/0	0/0	0/0	0/0	0/0	0/0	0/0	0/0	0/0	0/0	0/0	0/0	0/0	0/0	0/0	0/0	0/1	0/0	0/1	0/0	0/1	0/0	0/1	0/0	0/0	0/0	0/0	0/0	0/0	0/0	0/0	0/1	0/1	0/0	0/1	0/0	0/0	./.	0/0	./.	0/0	0/0
5	80406389	T	C	intergenic region	FAR2-CCDC91	0/0	0/1	0/1	1/1	0/1	0/1	1/1	0/1	0/1	1/1	0/1	0/1	1/1	0/1	0/1	0/0	0/1	0/1	1/1	1/1	./.	1/1	./.	0/1	0/0	1/1	0/1	1/1	1/1	1/1	1/1	0/1	1/1	1/1	0/0	1/1	0/1	0/0	0/1	./.	0/1	./.	0/0	0/1
5	80430215	C	T	intergenic region	FAR2-CCDC91	0/0	0/1	0/1	1/1	0/1	0/1	1/1	0/1	0/1	1/1	./.	0/1	1/1	0/1	0/1	0/0	0/1	0/1	1/1	1/1	./.	1/1	./.	0/1	0/0	1/1	0/1	1/1	1/1	1/1	1/1	0/1	./.	1/1	0/0	1/1	0/1	0/0	0/1	./.	0/1	./.	./.	./.
5	84440063	C	G	intergenic region	ENSBTAG00000053615-LMNTD1	0/0	./.	0/0	0/0	0/0	0/0	0/0	0/0	0/0	0/0	0/0	0/0	0/0	0/0	0/0	0/0	./.	0/0	0/1	0/1	./.	./.	./.	0/0	0/0	0/0	0/0	0/0	0/0	0/0	0/0	0/0	0/0	0/0	0/0	0/0	0/0	0/0	./.	0/1	./.	0/1	./.	0/0
5	91244978	T	A	intergenic region	PLEKHA5-CAPZA3	0/0	0/0	0/0	0/0	0/0	0/0	0/0	0/0	0/0	0/0	0/0	0/0	0/0	0/0	0/0	0/0	0/1	0/1	0/1	0/1	./.	./.	./.	0/0	0/0	0/0	0/0	0/0	0/0	0/0	./.	0/0	0/0	0/0	0/0	0/0	0/0	0/0	./.	0/1	0/0	0/1	0/0	0/0
6	80481663	G	A	intergenic region	ENSBTAG00000050977-EPHA5	0/0	0/0	0/0	0/0	0/0	0/0	0/0	0/0	0/0	0/0	0/0	0/0	0/0	./.	0/0	0/0	0/0	./.	0/0	0/0	./.	0/0	./.	0/0	0/0	0/0	0/0	./.	./.	./.	0/0	0/0	0/0	0/0	0/0	0/0	0/0	1/1	0/1	0/1	0/1	1/1	1/1	1/1
6	88359898	C	T	upstream gene variant	ANKRD17	0/0	0/1	0/0	0/0	1/1	0/1	0/0	0/1	1/1	0/1	0/1	0/0	0/1	0/0	0/0	0/0	0/0	0/0	0/0	0/0	./.	0/0	./.	0/0	0/0	0/1	0/0	0/0	0/0	0/0	0/0	0/0	0/0	0/0	0/0	0/0	0/0	0/0	0/0	0/1	0/0	0/0	0/0	0/1
6	98124946	T	C	intergenic region	HPSE-HELQ	1/1	1/1	1/1	1/1	1/1	1/1	1/1	1/1	1/1	1/1	1/1	1/1	1/1	1/1	1/1	1/1	1/1	1/1	1/1	1/1	1/1	1/1	1/1	1/1	1/1	1/1	1/1	1/1	1/1	1/1	1/1	1/1	1/1	1/1	1/1	1/1	1/1	0/0	0/1	0/1	0/1	0/1	0/1	0/1
6	117642888	C	T	upstream gene variant	bta-mir-11993	0/0	0/0	0/0	0/0	0/0	0/0	0/0	0/0	0/0	0/0	0/0	0/0	0/0	0/0	0/0	0/0	0/0	0/0	0/0	0/0	./.	0/0	./.	0/0	0/0	0/0	0/0	0/0	0/0	0/0	0/0	0/0	0/0	0/0	0/0	0/0	0/0	0/0	0/0	0/0	0/0	0/0	0/0	0/1
6	117693292	G	C	intergenic region	PDE6B-ENSBTAG00000052706	0/0	0/0	0/0	0/0	0/0	0/0	0/0	0/0	0/0	0/0	0/0	0/0	0/0	0/0	0/0	0/0	0/0	0/0	0/0	0/0	./.	./.	./.	0/0	0/0	0/0	0/0	0/0	0/0	0/0	0/0	0/0	0/0	0/0	0/0	0/0	0/0	0/0	0/0	0/0	0/0	0/0	0/0	0/1
7	15588950	A	G	intron variant	SPC24	0/0	0/0	0/0	0/0	0/1	0/0	0/0	0/0	0/0	0/0	0/0	0/0	0/0	0/0	0/0	0/0	0/0	0/0	0/0	0/0	./.	0/0	./.	0/0	0/0	0/0	0/0	0/0	0/0	0/0	0/0	0/0	0/0	0/0	0/0	0/0	0/0	0/0	./.	./.	0/0	0/0	0/0	0/1
7	15606890	G	A	intron variant	KANK2	0/0	0/0	0/0	0/0	0/1	0/0	0/0	0/0	0/0	0/0	0/0	0/0	0/0	0/0	0/0	0/0	0/0	0/0	0/0	0/0	./.	0/0	./.	0/0	0/0	0/0	0/0	0/0	0/0	0/0	0/0	0/0	0/0	0/0	0/0	0/0	0/0	0/0	0/0	0/0	0/0	0/0	0/0	0/1
7	15638980	T	A	intron variant	DOCK6	0/0	0/0	0/0	0/0	0/1	0/0	0/0	0/0	0/0	0/0	0/0	0/0	0/0	0/0	0/0	0/0	0/0	0/0	0/0	0/0	./.	0/0	./.	0/0	0/0	0/0	0/0	0/0	0/0	0/0	0/0	0/0	0/0	0/0	0/0	0/0	0/0	0/0	0/0	0/0	0/0	0/0	0/0	0/1
7	24341176	T	A	intergenic region	CHSY3-ENSBTAG00000051108	0/0	0/0	0/0	./.	0/0	0/0	0/0	0/0	0/0	0/0	0/0	0/0	0/0	0/0	0/0	0/0	./.	0/0	./.	0/1	./.	0/0	./.	0/0	0/0	./.	0/0	0/0	0/0	./.	0/0	0/0	0/0	0/0	0/0	0/0	0/0	./.	./.	0/1	0/0	0/1	0/1	0/0
7	77896384	G	T	intergenic region	bta-mir-8549-ENSBTAG00000049237	0/1	0/0	0/0	0/0	0/1	0/0	0/0	0/0	0/0	0/0	0/1	0/0	0/0	0/0	0/0	0/0	0/0	0/1	0/1	./.	1/1	0/0	1/1	0/0	0/0	./.	0/0	0/0	0/0	0/0	./.	0/0	0/0	0/0	0/0	0/0	0/0	0/0	0/0	./.	0/0	0/0	./.	0/0
7	97210710	T	C	intergenic region	ENSBTAG00000054614-ENSBTAG00000050406	0/0	0/0	0/0	0/0	0/0	0/0	0/0	0/0	0/0	0/0	0/1	0/0	0/0	0/0	0/0	0/0	0/0	0/0	./.	0/1	0/0	0/0	0/0	0/0	0/0	0/0	0/0	0/0	0/0	0/0	0/0	0/1	0/0	0/0	0/0	./.	0/0	0/1	1/1	./.	0/0	0/1	1/1	0/1
8	36400561	C	T	intron variant	PTPRD	0/0	0/0	0/0	0/0	0/0	0/0	0/0	0/0	0/0	0/0	0/0	./.	0/0	0/0	./.	0/0	./.	0/0	0/0	./.	1/1	0/1	0/1	0/0	0/0	0/1	0/1	0/0	0/0	0/0	0/0	0/0	0/0	0/0	0/0	0/0	0/0	0/0	0/0	./.	0/0	0/0	0/0	0/0
8	36433838	T	G	intron variant	PTPRD	0/0	0/0	0/0	0/0	0/0	0/0	0/0	0/1	0/0	0/0	0/0	0/0	0/0	0/0	0/0	0/0	0/0	0/0	0/0	./.	1/1	0/1	0/1	0/0	0/0	0/1	./.	0/0	0/0	0/0	0/0	0/0	0/0	0/0	0/0	0/0	0/0	0/0	0/0	./.	0/0	0/0	0/0	0/0
8	36434229	G	A	intron variant	PTPRD	0/0	0/0	0/0	0/0	0/0	0/0	0/0	0/1	0/0	0/0	0/0	0/0	0/0	0/0	0/0	0/0	0/0	0/0	0/0	./.	1/1	0/1	0/1	0/0	0/0	0/1	0/1	0/0	0/0	0/0	0/0	0/0	0/0	0/0	0/0	0/0	0/0	0/0	0/0	./.	0/0	./.	0/0	0/0
8	36441863	A	C	intron variant	PTPRD	0/0	0/0	0/0	0/0	0/0	0/0	0/0	0/1	0/0	0/0	0/0	0/0	0/0	0/0	./.	0/0	./.	./.	./.	0/0	1/1	0/1	0/1	0/0	0/0	./.	0/1	0/0	0/0	0/0	0/0	0/0	0/0	0/0	0/0	0/0	0/0	0/0	./.	./.	0/0	./.	0/0	0/0
8	36496551	G	T	intron variant	PTPRD	0/0	0/0	0/0	0/0	0/0	0/0	./.	./.	0/0	0/0	0/0	0/0	0/0	0/0	0/0	0/0	0/0	0/0	0/0	0/0	1/1	./.	0/1	0/0	0/0	0/1	0/1	0/0	0/0	0/0	0/0	0/0	0/0	./.	0/0	0/0	0/0	0/0	0/0	0/0	0/0	0/0	0/0	0/0
8	36516223	G	A	intron variant	PTPRD	0/0	0/0	0/0	0/0	0/0	0/0	0/0	./.	0/0	0/0	0/0	0/0	0/0	0/0	0/0	0/0	0/0	0/0	0/0	0/0	1/1	./.	1/1	0/0	0/0	0/1	0/1	0/0	0/0	0/0	0/0	0/0	0/0	./.	0/0	0/0	0/0	0/0	0/0	0/0	0/0	0/0	0/0	0/0
8	36554362	G	A	intron variant	PTPRD	0/0	0/0	0/0	0/0	0/0	0/0	0/0	0/1	0/0	0/0	0/0	0/0	./.	0/0	0/0	0/0	0/0	0/0	0/0	./.	1/1	0/1	0/1	0/0	0/0	0/1	0/1	0/0	0/0	./.	0/0	0/0	0/0	0/0	0/0	0/0	0/0	0/0	0/0	./.	0/0	./.	0/0	0/0
8	36569177	G	C	intron variant	PTPRD	0/0	0/0	0/0	0/0	0/0	./.	0/0	0/1	0/0	0/0	0/0	0/0	0/0	0/0	0/0	0/0	0/0	0/0	./.	0/0	1/1	0/1	0/1	0/0	0/0	0/1	1/1	0/0	0/0	0/0	0/0	0/0	0/0	./.	0/0	0/0	0/0	0/0	./.	./.	0/0	./.	0/0	0/0
8	36583129	A	G	intron variant	PTPRD	0/0	0/0	0/0	0/0	0/0	./.	0/0	0/1	0/0	0/0	0/0	0/0	0/0	0/0	0/0	0/0	0/0	0/0	./.	0/0	1/1	0/1	0/1	0/0	0/0	0/1	./.	./.	0/0	0/0	0/0	0/0	0/0	0/0	0/0	0/0	0/0	0/0	0/0	./.	0/0	./.	0/0	0/0
8	36603194	T	G	downstream gene variant	PTPRD	0/0	./.	0/0	0/0	0/0	0/0	0/0	0/0	0/0	0/0	0/0	0/0	0/0	0/0	0/0	0/0	0/0	./.	./.	./.	1/1	0/1	0/1	0/0	0/0	0/1	0/1	0/0	0/0	0/0	0/0	0/0	0/0	0/0	0/0	0/0	0/0	0/0	0/0	./.	0/0	0/0	0/0	0/0
8	36612676	C	T	intergenic region	PTPRD-7SK	0/0	0/0	0/0	0/0	0/0	0/0	0/0	0/0	0/0	0/0	0/0	0/0	0/0	0/0	0/0	0/0	0/0	0/0	0/0	0/0	1/1	0/1	0/1	./.	0/0	0/1	0/1	0/0	0/0	0/0	0/0	0/0	0/0	0/0	0/0	0/0	0/0	0/0	./.	./.	0/0	./.	0/0	0/0
8	36615947	A	T	intergenic region	PTPRD-7SK	0/0	0/0	0/0	0/0	0/0	0/0	0/0	0/0	0/0	0/0	0/0	0/0	0/0	0/0	0/0	0/0	0/0	0/0	0/0	0/0	1/1	0/1	0/1	0/0	0/0	0/1	0/1	0/0	0/0	./.	0/0	0/0	0/0	0/0	0/0	0/0	0/0	0/0	0/0	./.	0/0	./.	0/0	0/0
8	36617133	G	C	intergenic region	PTPRD-7SK	0/0	0/0	0/0	0/0	0/0	0/0	0/0	0/0	0/0	0/0	0/0	0/0	0/0	0/0	./.	0/0	0/0	./.	0/0	0/0	1/1	0/1	0/1	0/0	0/0	0/1	0/1	0/0	0/0	0/0	0/0	0/0	0/0	./.	0/0	0/0	0/0	0/0	0/0	./.	0/0	./.	./.	0/0
8	36617547	G	A	intergenic region	PTPRD-7SK	0/0	0/0	0/0	0/0	0/0	0/0	0/0	0/0	0/0	0/0	0/0	0/0	0/0	0/0	0/0	0/0	0/0	./.	0/0	0/0	1/1	0/1	0/1	0/0	0/0	0/1	0/1	0/0	0/0	0/0	0/0	0/0	0/0	0/0	0/0	0/0	0/0	0/0	0/0	./.	0/0	0/0	0/0	0/0
8	36619525	T	C	intergenic region	PTPRD-7SK	0/0	0/0	0/0	0/0	0/0	0/0	./.	0/0	0/0	0/0	0/0	0/0	0/0	0/0	./.	0/0	0/0	0/0	0/0	0/0	1/1	0/1	0/1	0/0	0/0	0/1	./.	0/0	0/0	0/0	0/0	0/0	0/0	0/0	0/0	0/0	0/0	0/0	0/0	0/0	0/0	0/0	0/0	0/0
8	36694300	A	T	intergenic region	PTPRD-7SK	0/0	0/0	0/0	0/0	0/0	0/0	0/0	0/0	0/0	0/0	0/0	0/0	0/0	0/0	0/0	0/0	0/0	0/0	0/0	0/0	1/1	0/1	0/1	0/0	0/0	0/0	0/1	0/0	0/0	0/0	0/0	0/0	0/0	0/0	0/0	0/0	0/0	0/0	0/0	./.	0/0	./.	0/0	0/0
8	58402961	C	A	intergenic region	ENSBTAG00000050015-ENSBTAG00000042498	1/1	1/1	1/1	1/1	1/1	1/1	1/1	1/1	1/1	1/1	1/1	1/1	1/1	1/1	1/1	1/1	1/1	1/1	1/1	./.	1/1	1/1	1/1	1/1	1/1	1/1	1/1	1/1	1/1	1/1	1/1	1/1	1/1	1/1	1/1	1/1	1/1	1/1	1/1	./.	1/1	./.	1/1	1/1
8	76410516	A	T	intergenic region	bta-mir-2285br-FRMD3	0/0	0/1	0/0	0/0	0/0	0/0	0/0	./.	0/0	0/0	0/0	0/0	0/0	./.	0/0	0/0	./.	0/0	0/1	0/1	./.	./.	./.	0/1	0/0	0/0	0/0	0/0	0/0	0/0	0/0	0/0	0/0	0/0	0/0	0/0	0/0	./.	0/1	0/1	./.	0/1	./.	0/0
8	102699246	C	A	intergenic region	C8H9orf43-SNORA72	0/0	./.	0/0	0/0	0/0	0/0	0/0	0/0	0/0	0/0	0/0	0/0	0/0	0/0	0/0	0/0	0/0	0/0	0/0	0/0	./.	0/0	./.	0/0	0/0	0/0	0/0	0/0	0/0	0/0	0/0	0/0	0/0	0/0	0/0	0/0	0/0	1/1	0/1	1/1	0/1	1/1	1/1	1/1
9	12113998	G	C	intergenic region	RIMS1-KCNQ5	0/0	0/0	0/0	0/0	0/0	0/0	0/0	0/0	0/0	0/0	0/0	0/0	0/0	0/0	0/0	0/0	0/0	0/0	0/0	0/0	./.	./.	./.	0/0	0/0	0/0	0/0	0/0	0/0	0/0	0/0	0/0	0/0	0/0	0/0	0/0	0/0	1/1	./.	1/1	0/1	0/1	0/1	0/0
9	14964365	T	A	intron variant	FILIP1	1/1	1/1	1/1	1/1	1/1	1/1	1/1	1/1	1/1	1/1	1/1	1/1	1/1	1/1	1/1	1/1	1/1	1/1	1/1	1/1	1/1	1/1	1/1	1/1	1/1	1/1	1/1	1/1	1/1	1/1	1/1	1/1	1/1	1/1	1/1	1/1	1/1	0/0	1/1	0/1	0/1	0/1	0/1	1/1
9	25951460	G	A	intergenic region	ENSBTAG00000051515-HDDC2	0/0	0/0	0/0	0/0	0/0	0/0	0/0	0/0	0/0	./.	0/0	0/0	0/0	0/0	./.	0/0	0/0	0/0	0/0	0/0	./.	./.	./.	0/0	0/0	0/0	0/0	0/0	0/0	0/0	./.	0/0	0/0	0/0	0/0	0/0	0/0	0/0	0/1	0/1	0/1	0/0	0/1	0/0
9	26024978	C	T	upstream gene variant	TPD52L1	0/0	0/0	0/0	0/0	0/0	0/0	0/0	0/0	0/0	0/0	0/0	0/0	0/0	0/0	0/0	0/0	0/0	0/0	0/0	0/0	./.	0/0	./.	0/0	0/0	0/0	0/0	0/0	0/0	./.	0/0	0/0	0/0	0/0	0/0	0/0	0/0	0/0	0/1	0/1	0/1	0/0	0/1	0/0
9	28219594	A	G	intergenic region	ENSBTAG00000052115-CLVS2	0/0	0/0	0/0	0/0	0/0	0/0	0/0	0/1	0/0	0/0	0/0	0/0	0/0	0/0	./.	0/0	0/0	0/0	./.	0/0	./.	0/0	./.	0/0	0/0	0/0	0/0	0/0	0/0	0/0	0/0	0/0	0/0	0/0	0/0	0/0	0/0	0/1	1/1	0/1	0/1	0/1	0/1	0/0
9	28219979	C	T	intergenic region	ENSBTAG00000052115-CLVS2	0/0	0/0	0/0	0/0	0/0	0/0	0/0	0/1	0/0	0/0	0/0	0/0	0/0	0/0	0/0	0/0	0/0	0/0	0/0	0/0	./.	0/0	./.	0/0	0/0	0/0	0/0	0/0	0/0	0/0	0/0	0/0	0/0	0/0	0/0	0/0	0/0	0/1	1/1	0/1	0/1	0/1	0/1	0/0
9	35165072	T	C	intergenic region	FRK-HS3ST5	0/0	0/0	0/0	0/0	0/0	0/0	0/0	0/0	0/0	0/0	0/0	0/0	0/0	0/0	0/0	0/1	0/0	0/0	./.	./.	0/1	0/0	1/1	0/0	0/0	0/0	0/0	0/0	0/1	0/0	0/0	0/0	0/0	0/0	0/0	0/0	0/0	0/0	0/0	./.	./.	0/0	0/0	0/1
9	35165743	A	G	intergenic region	FRK-HS3ST5	0/0	0/0	0/0	0/0	0/0	0/0	0/0	0/0	0/0	0/0	0/0	0/0	0/0	./.	0/0	0/1	0/0	0/0	./.	./.	0/1	0/0	1/1	0/0	0/0	0/0	0/0	0/0	0/1	0/0	0/0	0/0	0/0	./.	0/0	0/0	0/0	0/0	0/0	./.	0/0	./.	./.	0/1
9	35217087	C	A	intergenic region	FRK-HS3ST5	0/0	0/0	0/0	0/0	0/0	0/0	0/0	0/0	0/0	0/0	./.	0/0	0/0	0/0	0/0	./.	0/0	0/0	0/0	0/0	0/1	0/0	1/1	0/0	0/0	0/0	./.	0/0	0/0	0/0	0/0	0/0	0/0	./.	0/0	0/0	0/0	0/0	0/0	0/0	0/0	./.	0/0	0/1
9	35217091	T	C	intergenic region	FRK-HS3ST5	0/0	0/0	0/0	0/0	0/0	0/0	0/0	0/0	0/0	0/0	./.	0/0	0/0	0/0	0/0	./.	./.	0/0	0/0	0/0	0/1	0/0	1/1	0/0	0/0	0/0	./.	0/0	0/0	0/0	0/0	0/0	0/0	./.	0/0	0/0	0/0	0/0	0/0	./.	0/0	./.	0/0	0/1
9	79552047	T	C	intergenic region	ENSBTAG00000054729-NMBR	0/0	0/0	0/0	0/0	0/0	0/0	0/0	./.	0/0	0/0	0/0	0/0	0/0	0/0	0/0	0/0	0/0	./.	0/1	0/1	./.	./.	./.	0/0	0/0	0/0	0/0	0/0	0/0	0/0	0/0	0/0	0/0	0/0	0/0	0/0	0/0	./.	0/0	0/1	0/0	0/1	./.	0/0
9	80466250	G	A	intergenic region	ENSBTAG00000050886-AIG1	0/0	0/0	0/0	0/0	0/0	0/0	0/0	0/0	0/0	0/0	0/0	0/0	0/0	0/0	0/0	0/0	0/0	0/0	0/0	./.	0/1	0/0	0/1	0/0	0/0	0/0	./.	0/0	0/0	0/0	0/0	0/0	0/0	0/0	0/0	0/0	0/0	0/0	0/0	./.	0/0	./.	0/1	0/0
9	80466833	G	A	intergenic region	ENSBTAG00000050886-AIG1	0/0	./.	0/0	./.	0/0	0/0	0/0	0/0	0/0	0/0	0/0	0/0	0/0	0/0	0/0	0/0	0/0	0/0	0/0	./.	0/1	0/0	0/1	0/0	0/0	0/0	1/1	0/0	./.	0/0	0/0	0/0	0/0	0/0	0/0	0/0	0/0	./.	0/0	./.	0/0	./.	0/1	0/0
9	80480313	G	A	intergenic region	ENSBTAG00000050886-AIG1	0/0	0/0	0/0	0/0	0/0	0/0	0/0	0/0	0/0	./.	0/0	0/0	0/0	0/0	0/0	0/0	0/0	0/0	./.	0/0	0/1	./.	0/1	0/0	0/0	0/0	1/1	0/0	0/0	0/0	0/0	0/0	0/0	0/0	0/0	0/0	0/0	0/0	0/0	./.	0/0	./.	0/1	0/0
9	80480411	T	C	intergenic region	ENSBTAG00000050886-AIG1	0/0	0/0	0/0	0/0	0/0	0/0	0/0	0/0	0/0	0/0	0/0	0/0	0/0	0/0	0/0	0/0	0/0	0/0	./.	0/0	0/1	0/0	0/1	./.	0/0	0/0	1/1	0/0	./.	0/0	0/0	0/0	0/0	0/0	0/0	0/0	0/0	0/0	./.	./.	0/0	./.	0/1	0/0
10	30832572	C	T	downstream gene variant	U6	0/0	0/0	0/0	0/0	0/0	0/0	0/0	0/0	0/0	0/0	0/0	0/0	0/0	0/0	0/0	0/0	0/0	0/0	0/0	0/0	1/1	0/0	1/1	0/0	0/0	0/0	./.	0/0	0/0	0/0	0/0	0/0	0/0	0/0	0/0	0/0	0/0	0/0	0/0	0/0	0/0	0/0	0/0	0/0
10	96265745	A	G	intergenic region	Y_RNA-ENSBTAG00000052494	0/0	0/0	0/0	0/0	0/0	./.	0/0	0/0	./.	0/0	0/0	0/0	0/0	0/0	0/0	0/0	0/1	./.	./.	0/1	./.	0/0	./.	./.	0/0	0/0	0/0	0/0	0/0	0/0	./.	0/0	0/0	0/0	0/0	0/0	0/0	0/0	./.	0/1	0/0	0/1	0/0	0/0
11	12087073	T	G	intron variant	EXOC6B	0/0	0/0	0/0	0/0	0/0	0/0	0/0	0/0	0/0	0/0	0/0	0/0	0/0	0/0	0/0	./.	0/1	0/0	0/0	0/1	./.	./.	./.	0/0	0/0	0/0	0/0	0/0	0/0	./.	0/0	0/0	0/0	0/0	0/0	0/0	0/0	0/1	0/1	0/1	0/0	0/1	0/1	0/0
11	14757211	C	T	intergenic region	SPAST-SLC30A6	0/0	0/0	0/0	0/0	0/0	0/0	0/0	0/0	0/0	0/0	0/0	0/0	0/0	0/0	0/0	0/0	0/0	0/0	./.	0/1	./.	0/0	./.	./.	0/0	0/0	0/0	0/0	0/0	0/0	0/0	0/0	0/0	0/0	0/0	0/0	0/0	0/0	0/1	0/1	./.	0/1	0/0	0/0
11	14757218	G	A	intergenic region	SPAST-SLC30A6	0/0	0/0	0/0	0/0	0/0	0/0	0/0	0/0	0/0	0/0	0/0	0/0	0/0	0/0	0/0	0/0	0/0	0/0	./.	0/1	./.	0/0	./.	0/0	0/0	0/0	0/0	0/0	0/0	0/0	0/0	0/0	0/0	0/0	0/0	0/0	0/0	0/0	0/1	0/1	./.	0/1	0/0	0/0
11	93575532	T	C	intergenic region	ENSBTAG00000038726-ENSBTAG00000037542	0/1	0/1	1/1	1/1	0/1	0/1	1/1	1/1	1/1	1/1	1/1	0/1	0/1	1/1	1/1	1/1	1/1	1/1	1/1	1/1	0/0	0/1	0/1	1/1	1/1	1/1	1/1	1/1	1/1	0/1	0/1	1/1	1/1	1/1	1/1	1/1	1/1	1/1	0/0	./.	1/1	1/1	1/1	0/0
12	2028642	A	C	intergenic region	TDRD3-DIAPH3	0/0	0/0	0/0	0/0	0/0	0/0	0/0	0/0	0/0	0/0	0/0	0/0	0/0	0/0	0/0	0/0	0/1	0/0	0/0	0/1	./.	./.	./.	0/0	0/0	0/0	0/0	./.	0/0	0/0	0/0	0/0	0/0	0/0	0/0	0/0	0/0	0/0	0/1	0/1	0/0	0/1	0/1	0/0
12	2028663	A	G	intergenic region	TDRD3-DIAPH3	0/0	0/0	0/0	0/0	0/0	0/0	0/0	0/0	0/0	0/0	0/0	0/0	0/0	0/0	0/0	0/0	0/1	./.	0/0	0/1	./.	./.	./.	0/0	0/0	0/0	0/0	./.	0/0	0/0	0/0	0/0	0/0	0/0	0/0	0/0	0/0	0/0	0/1	0/1	0/0	0/1	0/1	0/0
12	2028683	T	G	intergenic region	TDRD3-DIAPH3	0/0	0/0	0/0	0/0	0/0	0/0	0/0	0/0	0/0	0/0	0/0	0/0	0/0	0/0	0/0	0/0	0/1	0/0	0/0	0/0	./.	./.	./.	0/0	0/0	0/0	0/0	./.	0/0	0/0	0/0	0/0	0/0	0/0	0/0	0/0	0/0	0/0	0/0	0/1	0/0	0/1	./.	0/0
12	23109741	C	T	intergenic region	LHFPL6-NHLRC3	0/1	0/0	0/0	0/1	0/1	0/1	0/1	0/0	0/0	0/0	0/1	0/0	0/1	0/1	0/0	0/0	0/1	0/1	./.	0/1	0/0	./.	0/0	0/0	0/0	0/0	0/1	0/1	0/0	0/1	0/0	1/1	0/0	0/1	0/0	0/1	0/0	1/1	1/1	./.	0/1	0/1	1/1	0/1
12	51298427	A	G	intergenic region	U6-ENSBTAG00000053180	1/1	1/1	1/1	1/1	1/1	1/1	1/1	1/1	1/1	1/1	1/1	1/1	1/1	1/1	1/1	1/1	1/1	1/1	1/1	1/1	./.	1/1	./.	1/1	0/1	1/1	1/1	1/1	1/1	1/1	1/1	1/1	1/1	1/1	1/1	1/1	1/1	0/1	0/1	1/1	0/1	0/0	0/1	0/1
13	17122026	G	A	intergenic region	PRKCQ-PFKFB3	1/1	1/1	0/1	1/1	1/1	1/1	1/1	1/1	1/1	1/1	1/1	1/1	1/1	1/1	1/1	1/1	1/1	1/1	1/1	1/1	0/0	./.	0/1	1/1	1/1	1/1	1/1	1/1	1/1	1/1	0/1	1/1	1/1	0/1	1/1	1/1	1/1	1/1	1/1	./.	1/1	./.	1/1	1/1
13	47714344	T	C	intergenic region	PROKR2-GPCPD1	0/0	0/0	0/0	0/0	0/0	0/0	0/0	0/0	0/0	0/0	0/0	0/0	0/0	0/0	0/0	0/0	0/1	0/0	./.	0/1	./.	0/0	0/0	0/0	0/0	0/0	0/0	0/0	0/0	./.	0/0	0/0	0/0	0/0	0/0	0/0	0/0	0/0	./.	0/1	./.	0/1	0/0	0/0
13	63196205	T	C	intron variant	ZNF341	0/1	0/0	0/0	0/0	0/1	0/0	0/0	0/1	0/0	0/0	0/0	0/0	0/0	0/0	0/0	0/0	0/0	0/0	0/0	0/0	0/1	0/0	0/1	0/0	0/0	0/1	0/0	0/0	0/0	0/0	0/1	0/0	0/0	./.	0/0	0/0	0/0	0/0	0/0	0/0	0/0	0/0	0/0	0/0
14	60143401	C	A	upstream gene variant	ENSBTAG00000051568	0/0	0/0	0/0	0/0	0/0	0/0	0/0	0/0	0/0	0/0	0/0	0/0	0/0	0/0	0/0	0/0	0/0	0/0	0/0	0/0	0/1	0/0	0/1	0/0	0/0	0/0	0/0	0/0	0/0	0/0	0/0	0/0	0/0	0/0	0/0	0/0	0/0	0/0	0/1	0/0	0/0	0/0	0/0	0/0
14	60194462	T	C	intron variant	DPYS	0/0	0/0	./.	0/0	0/0	0/0	0/0	0/0	0/0	0/0	0/0	0/0	0/0	0/0	0/0	0/0	0/0	0/0	0/0	0/0	0/1	0/0	0/1	0/0	0/0	0/0	0/0	0/0	0/0	0/0	0/0	0/0	0/0	0/0	0/0	0/0	0/0	0/0	0/1	./.	0/0	./.	0/0	0/0
14	60194463	G	A	intron variant	DPYS	0/0	0/0	./.	0/0	0/0	0/0	0/0	0/0	0/0	0/0	0/0	0/0	0/0	0/0	0/0	0/0	0/0	0/0	0/0	0/0	0/1	0/0	0/1	0/0	0/0	0/0	0/0	0/0	0/0	0/0	0/0	0/0	0/0	0/0	0/0	0/0	0/0	0/0	0/1	0/0	0/0	./.	0/0	0/0
14	82301192	C	T	intergenic region	U6-SLC2A5	0/0	0/0	0/0	0/0	0/0	0/0	0/0	0/0	0/0	0/0	0/0	0/0	0/0	0/0	0/1	0/0	0/0	0/0	0/0	0/0	0/1	0/0	1/1	0/0	0/0	0/0	0/0	0/1	0/0	0/0	0/0	0/0	0/0	0/0	0/0	0/0	0/0	0/0	0/0	0/0	0/0	0/0	0/0	./.
15	15037228	A	G	intergenic region	ENSBTAG00000050674-U6	0/0	0/1	0/0	0/0	0/1	0/0	0/0	0/0	0/1	0/0	0/0	0/1	0/0	0/0	0/1	0/0	0/0	0/0	1/1	0/0	0/1	0/0	1/1	0/0	0/0	0/0	0/0	0/0	0/1	0/0	0/0	0/0	0/0	0/0	0/1	0/0	0/0	./.	0/0	./.	./.	0/0	0/0	0/1
15	15652651	T	A	intron variant	AMOTL1	0/0	0/0	0/0	0/0	0/0	0/0	0/0	0/0	0/0	0/0	./.	0/0	0/0	0/0	./.	0/0	0/0	0/0	0/0	0/0	0/1	0/0	1/1	0/0	0/0	0/0	0/0	0/0	0/1	0/0	0/0	0/0	0/1	0/0	0/1	0/0	0/0	0/0	0/0	0/0	0/0	0/0	0/0	0/1
15	15738669	T	C	upstream gene variant	AMOTL1	0/0	0/0	0/0	0/0	0/0	0/0	0/0	0/0	0/0	0/0	0/0	0/0	0/0	0/0	0/0	0/0	0/0	0/0	0/0	0/0	0/1	0/0	1/1	0/0	0/0	0/0	0/0	0/0	0/1	0/0	0/0	0/0	0/1	0/0	0/1	0/0	0/0	0/0	0/0	./.	0/0	0/0	0/0	0/1
15	15801724	A	G	intergenic region	AMOTL1-PIWIL4	0/0	0/0	0/0	0/0	0/0	0/0	0/0	0/0	0/0	0/0	0/0	0/0	0/0	0/0	0/0	0/0	0/0	0/0	0/0	0/0	0/1	0/0	1/1	0/0	0/0	0/0	0/0	0/0	0/1	0/0	0/0	0/0	0/1	0/0	0/1	0/0	0/0	0/0	0/0	0/0	0/0	0/0	0/0	0/1
15	16768382	A	G	intron variant	GUCY1A2	0/0	0/0	0/0	0/0	0/0	0/0	0/1	0/0	0/0	0/0	0/0	0/0	0/0	0/0	0/0	0/0	0/0	0/0	0/1	0/0	0/0	0/1	0/0	0/0	0/0	0/0	0/0	./.	0/0	0/0	./.	0/0	0/0	0/0	0/0	0/1	0/0	0/0	0/0	0/0	0/1	0/0	0/1	0/0
15	81660451	C	G	intergenic region	ENSBTAG00000050945-ENSBTAG00000051379	0/0	./.	0/0	0/0	0/0	0/0	0/0	0/0	0/0	0/0	0/0	0/0	0/0	0/0	0/0	0/0	0/0	0/0	./.	0/0	0/1	0/1	0/1	0/0	0/0	0/0	0/0	0/0	0/0	0/0	0/0	0/0	0/1	0/0	1/1	0/0	0/0	0/0	0/0	./.	0/0	0/0	0/0	0/0
16	11407916	A	G	intergenic region	U2-ENSBTAG00000012765	0/0	0/0	0/0	0/0	./.	0/0	0/0	0/0	0/0	0/0	0/0	0/0	0/0	0/0	0/0	0/0	0/1	0/0	0/0	0/1	./.	./.	./.	0/0	0/0	0/0	0/0	0/0	0/0	0/0	0/0	0/0	0/0	0/0	0/0	0/0	0/0	0/0	0/0	0/1	0/0	0/1	0/1	0/0
16	54632055	T	C	intergenic region	ENSBTAG00000052006-ENSBTAG00000051707	0/0	0/0	0/0	0/0	0/0	0/0	0/0	0/0	./.	0/0	0/0	0/0	0/0	0/0	0/0	0/0	0/1	0/0	0/0	0/1	./.	./.	./.	0/0	0/0	0/0	0/1	0/0	0/0	0/0	0/0	0/0	0/0	0/0	0/0	0/0	0/0	0/0	./.	0/1	0/0	./.	0/0	0/0
16	70386226	T	C	intron variant	RPS6KC1	0/0	0/0	0/1	0/0	0/0	0/0	0/0	0/0	0/0	0/0	0/0	0/0	0/0	0/0	0/0	0/0	0/0	0/0	0/0	0/0	0/0	./.	0/0	0/0	0/1	0/0	0/1	0/0	0/1	0/0	0/0	0/0	0/0	0/0	0/0	0/0	0/0	0/1	1/1	0/1	0/0	1/1	1/1	0/0
16	70586035	G	T	intron variant	ANGEL2	0/0	0/0	0/0	0/0	0/0	0/0	0/0	0/0	0/0	0/0	0/0	0/0	0/0	0/0	0/0	0/0	0/0	0/0	0/0	0/0	./.	0/0	./.	0/0	0/1	0/0	0/1	0/0	0/0	0/0	0/0	0/0	0/0	0/0	0/0	0/0	0/0	0/1	1/1	./.	0/0	1/1	1/1	0/0
16	70623675	G	T	intron variant	VASH2	0/0	0/0	0/0	0/0	0/0	0/0	0/0	0/0	0/0	0/0	0/0	0/0	0/0	0/0	0/0	0/0	0/0	0/0	0/0	0/0	./.	./.	./.	0/0	0/0	0/0	0/1	0/0	0/0	0/0	0/0	0/0	0/0	0/0	0/0	0/0	0/0	0/1	1/1	./.	0/0	1/1	1/1	0/0
16	70664313	C	T	intergenic region	VASH2-FLVCR1	1/1	1/1	1/1	1/1	1/1	1/1	1/1	1/1	1/1	1/1	1/1	1/1	1/1	1/1	1/1	1/1	0/1	1/1	1/1	1/1	./.	1/1	./.	1/1	1/1	1/1	0/1	1/1	1/1	1/1	1/1	1/1	1/1	1/1	1/1	1/1	1/1	0/0	0/0	0/0	1/1	0/0	0/0	1/1
16	70689836	A	G	intron variant	FLVCR1	1/1	1/1	1/1	1/1	1/1	1/1	1/1	1/1	1/1	1/1	1/1	1/1	1/1	1/1	1/1	1/1	1/1	1/1	1/1	1/1	./.	1/1	./.	1/1	1/1	1/1	0/1	1/1	1/1	1/1	1/1	1/1	1/1	1/1	1/1	1/1	1/1	0/1	0/0	0/1	1/1	0/0	0/0	1/1
16	70795459	G	T	intron variant	NSL1	1/1	1/1	1/1	1/1	1/1	1/1	1/1	1/1	1/1	1/1	1/1	1/1	1/1	1/1	1/1	1/1	1/1	1/1	1/1	1/1	1/1	1/1	1/1	1/1	1/1	1/1	./.	1/1	1/1	1/1	./.	1/1	1/1	1/1	1/1	1/1	1/1	0/1	0/0	0/1	1/1	0/0	0/0	1/1
16	70989697	A	G	intergenic region	ATF3-NENF	1/1	1/1	1/1	1/1	1/1	1/1	1/1	1/1	1/1	1/1	1/1	1/1	1/1	1/1	1/1	1/1	1/1	1/1	1/1	1/1	./.	1/1	./.	1/1	1/1	1/1	0/1	1/1	1/1	1/1	1/1	1/1	1/1	1/1	1/1	1/1	1/1	0/1	0/0	0/1	1/1	0/0	0/0	1/1
16	71125187	G	A	downstream gene variant	NENF	0/0	0/0	0/0	0/0	0/0	0/0	0/0	0/0	0/0	0/0	0/0	0/0	0/0	0/0	0/0	0/0	0/0	0/0	0/0	0/0	./.	./.	./.	0/0	0/0	0/0	0/1	0/0	0/0	0/0	0/0	0/0	0/0	0/0	0/0	0/0	0/0	0/1	1/1	0/1	0/0	1/1	1/1	0/0
17	9828528	C	G	intron variant	NR3C2	0/1	0/1	1/1	0/0	0/0	0/0	0/1	0/0	0/0	0/0	./.	0/0	0/1	0/1	0/1	0/1	0/1	0/1	0/1	1/1	0/1	0/1	0/0	./.	0/1	0/0	0/0	0/1	0/1	./.	0/1	0/1	0/0	0/1	1/1	1/1	1/1	1/1	0/1	1/1	1/1	1/1	1/1	0/0
17	51832799	A	G	intron variant	DNAH10	0/0	0/0	0/0	0/0	0/0	0/0	0/0	0/0	0/0	0/0	0/0	0/0	0/0	0/0	0/0	0/0	0/0	0/0	0/0	0/0	./.	./.	./.	0/0	0/0	0/0	0/0	0/0	0/0	0/0	0/0	0/0	0/0	0/0	0/0	0/0	0/0	0/0	0/0	0/0	0/0	0/0	0/0	0/1
17	72412797	A	G	intron variant	SMPD4	0/0	0/0	0/0	0/0	0/0	0/1	0/0	0/0	0/1	0/1	0/0	0/1	0/0	0/0	0/0	0/0	0/0	0/1	0/1	0/0	./.	./.	./.	0/0	0/0	0/0	0/0	0/0	0/0	0/0	0/0	0/0	0/1	0/0	0/0	0/0	0/0	0/0	0/0	0/0	0/0	0/0	0/0	0/0
18	31933712	A	G	intergenic region	CDH8-CDH11	0/0	0/0	0/0	0/0	0/0	0/0	0/0	0/0	0/0	0/0	0/0	0/0	0/0	0/0	0/0	0/0	0/1	0/0	./.	0/1	./.	0/0	./.	0/0	0/0	0/0	0/0	./.	0/0	./.	0/0	0/0	0/0	0/0	0/0	0/0	0/0	0/0	0/0	0/1	0/0	0/1	./.	0/0
18	47718019	T	A	missense variant	ENSBTAG00000040318	0/0	0/0	0/0	0/0	0/0	0/0	0/0	0/0	0/0	0/1	0/0	0/0	0/0	0/0	0/0	0/0	0/0	0/0	0/0	0/0	0/1	0/0	0/1	0/0	0/0	0/0	0/0	0/0	0/0	0/0	0/0	0/0	0/0	0/0	0/0	0/0	0/0	0/0	0/0	0/0	0/0	./.	0/0	0/0
19	3970689	G	A	intergenic region	ENSBTAG00000044618-ENSBTAG00000017221	0/0	./.	0/0	0/1	0/1	0/0	0/0	0/0	0/0	0/0	0/0	0/0	0/0	0/0	0/0	0/0	0/0	0/0	0/0	./.	0/1	0/1	0/1	0/0	0/0	0/0	0/0	0/0	0/0	./.	0/0	0/0	0/0	0/0	0/0	0/0	0/0	0/0	0/0	./.	0/0	./.	0/0	0/0
19	54815555	G	A	intergenic region	ENSBTAG00000051647-MGAT5B	1/1	1/1	1/1	1/1	1/1	1/1	0/1	1/1	1/1	1/1	1/1	1/1	1/1	1/1	1/1	1/1	1/1	1/1	1/1	1/1	0/0	./.	0/0	1/1	0/1	1/1	1/1	1/1	1/1	1/1	1/1	1/1	0/1	1/1	1/1	0/1	1/1	1/1	1/1	./.	1/1	./.	1/1	1/1
20	46540148	C	A	intergenic region	ENSBTAG00000053606-ENSBTAG00000051934	0/0	0/0	0/0	0/0	0/0	0/0	0/0	0/0	0/0	0/0	0/0	0/0	0/0	0/0	0/0	0/0	0/0	0/1	0/1	./.	1/1	0/1	1/1	0/0	0/0	0/0	0/0	0/0	0/0	0/0	0/0	0/1	0/0	0/0	0/0	0/0	0/0	0/0	0/0	0/1	0/0	./.	0/0	0/0
20	50454098	T	C	intergenic region	ENSBTAG00000051955-CDH12	1/1	1/1	1/1	1/1	0/1	0/1	./.	0/1	1/1	1/1	0/1	1/1	1/1	1/1	./.	./.	1/1	0/1	1/1	1/1	0/0	0/1	0/0	1/1	0/1	1/1	1/1	1/1	1/1	1/1	1/1	0/1	0/1	1/1	0/1	1/1	0/1	./.	0/1	./.	1/1	./.	0/0	0/1
21	9819713	C	T	intergenic region	ARRDC4-ENSBTAG00000049351	0/1	0/0	./.	0/0	0/0	0/1	0/1	0/0	0/0	0/0	0/0	0/0	0/0	0/0	0/0	0/0	0/0	0/0	0/0	0/0	1/1	0/0	1/1	0/0	0/0	0/0	0/0	0/0	0/0	0/0	0/0	0/0	0/1	./.	0/0	0/1	0/0	0/0	0/0	./.	0/1	./.	0/0	0/1
21	13913182	G	A	intergenic region	ENSBTAG00000049690-ENSBTAG00000027075	0/0	0/0	0/1	0/0	0/0	0/0	0/0	0/0	0/0	0/0	0/0	0/0	0/0	0/0	0/0	0/0	0/0	0/0	0/0	0/0	0/1	./.	0/1	0/0	0/0	0/1	0/0	0/0	0/0	0/0	0/0	0/0	0/0	0/0	0/0	0/1	0/0	0/0	0/1	./.	0/0	./.	0/1	0/1
21	17397913	C	T	intron variant	AGBL1	0/0	0/0	0/0	0/0	0/0	0/0	0/0	0/0	0/0	0/0	0/0	0/0	0/0	0/0	0/0	./.	0/0	0/0	./.	0/0	./.	0/0	./.	0/0	0/0	0/0	0/0	0/0	0/0	0/0	0/0	0/0	0/0	0/0	0/0	0/0	0/0	0/0	0/1	0/0	0/0	0/0	0/0	0/1
21	17460275	G	C	intron variant	AGBL1	0/0	0/0	0/0	0/0	0/0	0/0	./.	0/1	0/1	0/1	0/0	0/0	1/1	1/1	0/1	./.	0/1	0/0	0/0	0/1	0/0	0/0	0/0	0/1	0/0	0/1	0/1	0/0	0/1	0/0	0/0	0/0	0/0	0/0	0/0	0/0	0/0	0/0	0/0	./.	1/1	./.	./.	0/0
21	17460307	G	A	intron variant	AGBL1	0/0	0/0	0/0	0/0	0/0	0/0	./.	0/1	0/1	0/1	0/0	0/0	1/1	1/1	0/1	0/0	0/1	0/0	0/0	0/1	0/0	0/0	0/0	0/1	0/0	0/1	0/1	0/0	0/1	0/0	0/0	0/0	0/0	0/0	0/0	0/0	0/0	0/0	0/0	1/1	1/1	./.	0/0	0/0
21	17571953	C	G	intron variant	AGBL1	0/0	0/0	0/0	0/0	0/0	0/0	0/1	0/0	0/0	0/0	./.	0/0	0/0	0/0	0/0	0/0	0/0	./.	0/0	0/1	./.	./.	./.	0/0	0/0	0/0	0/0	0/0	0/0	0/0	0/0	0/0	0/0	0/0	0/0	0/0	0/0	./.	./.	0/0	0/0	./.	0/0	0/1
21	17644650	T	A	intergenic region	AGBL1-NTRK3	0/0	0/0	0/0	0/0	0/0	0/0	0/0	0/0	0/0	0/0	0/0	0/0	0/0	0/0	0/0	0/0	0/0	0/0	0/0	0/0	./.	0/0	./.	0/0	0/0	0/0	0/0	0/0	0/0	0/0	0/0	0/0	0/0	0/0	0/0	0/0	0/0	0/0	0/0	./.	0/0	0/0	0/0	0/1
21	65409719	C	T	intron variant	WDR25	0/0	0/0	0/0	0/0	0/0	0/0	0/0	0/0	0/0	0/0	0/0	0/0	0/0	0/0	0/0	0/0	0/0	0/0	0/0	0/0	./.	./.	./.	0/0	0/0	0/0	0/0	0/0	0/0	0/0	0/0	0/0	0/0	0/0	0/0	0/0	0/0	1/1	1/1	1/1	0/1	0/1	0/1	0/0
21	65476950	C	T	intron variant	ENSBTAG00000052188	0/0	0/0	0/0	0/0	0/0	0/0	0/0	0/0	0/0	0/0	0/0	0/0	0/0	0/0	0/0	0/0	0/0	0/0	0/0	0/0	./.	0/0	./.	0/0	0/0	0/0	0/0	0/0	0/0	0/0	0/0	0/0	0/0	0/0	0/0	0/0	0/0	1/1	1/1	1/1	0/1	0/1	0/1	0/0
23	50369495	C	T	intron variant	SLC22A23	0/0	0/0	0/0	0/0	0/1	0/0	0/0	0/0	0/0	0/0	0/0	0/0	0/0	0/0	0/0	0/0	0/0	0/0	0/0	0/0	1/1	0/0	1/1	0/0	0/0	0/0	0/0	0/0	0/0	0/0	0/0	0/0	0/0	0/0	0/1	0/0	0/0	0/0	0/0	0/0	0/0	0/0	0/0	0/0
23	50369508	C	T	intron variant	SLC22A23	0/0	0/0	0/0	0/0	0/1	0/0	0/0	0/0	0/0	0/0	0/0	0/0	0/0	0/0	0/0	0/0	0/0	0/0	0/0	0/0	1/1	0/0	1/1	0/0	0/0	0/0	0/0	0/0	0/0	0/0	0/0	0/0	0/0	0/0	0/1	0/0	0/0	0/0	0/0	0/0	0/0	0/0	0/0	0/0
23	50369512	C	T	intron variant	SLC22A23	0/0	0/0	0/0	0/0	0/1	0/0	0/0	0/0	0/0	0/0	0/0	0/0	0/0	0/0	0/0	0/0	0/0	0/0	0/0	0/0	1/1	0/0	1/1	0/0	0/0	0/0	0/0	0/0	0/0	0/0	0/0	0/0	0/0	0/0	0/1	0/0	0/0	0/0	0/0	0/0	0/0	0/0	0/0	0/0
23	50369599	C	T	intron variant	SLC22A23	0/0	0/0	0/0	0/0	0/1	0/0	0/0	0/0	0/0	0/0	0/0	0/0	0/0	0/0	0/0	0/0	0/0	0/0	0/0	0/0	1/1	./.	1/1	0/0	0/0	0/0	0/0	0/0	0/0	0/0	0/0	0/0	0/0	0/0	0/1	0/0	0/0	0/0	0/0	0/0	0/0	0/0	0/0	0/0
23	50369612	G	C	intron variant	SLC22A23	0/0	0/0	0/0	0/0	0/1	0/0	0/0	0/0	0/0	0/0	0/0	0/0	0/0	0/0	0/0	0/0	0/0	0/0	0/0	0/0	1/1	./.	1/1	0/0	0/0	0/0	0/0	0/0	0/0	0/0	0/0	0/0	0/0	0/0	0/1	0/0	0/0	0/0	0/0	0/0	0/0	0/0	0/0	0/0
23	50369651	C	T	intron variant	SLC22A23	0/0	0/0	0/0	0/0	0/1	0/0	0/0	0/0	0/0	0/0	0/0	0/0	0/0	0/0	0/0	0/0	0/0	0/0	0/0	0/0	1/1	0/0	1/1	0/0	0/0	0/0	0/0	0/0	0/0	0/0	0/0	0/0	0/0	0/0	0/1	0/0	0/0	0/0	0/0	0/0	0/0	0/0	0/0	0/0
23	50369652	A	G	intron variant	SLC22A23	0/0	0/0	0/0	0/0	0/1	0/0	0/0	0/0	./.	0/0	0/0	0/0	0/0	0/0	0/0	0/0	0/0	0/0	0/0	0/0	1/1	0/0	1/1	0/0	0/0	0/0	0/0	0/0	0/0	0/0	0/0	0/0	0/0	0/0	0/1	0/0	0/0	0/0	0/0	0/0	0/0	0/0	0/0	0/0
23	50369675	T	C	intron variant	SLC22A23	0/0	0/0	0/0	0/0	0/1	0/0	0/0	0/0	0/0	0/0	0/0	0/0	0/0	0/0	0/0	0/0	0/0	0/0	0/0	0/0	1/1	0/0	1/1	0/0	0/0	0/0	0/0	0/0	0/0	0/0	0/0	0/0	0/0	0/0	0/1	0/0	0/0	0/0	0/0	0/0	0/0	0/0	0/0	0/0
23	50369676	G	A	intron variant	SLC22A23	0/0	0/0	0/0	0/0	0/1	0/0	0/0	0/0	0/0	0/0	0/0	0/0	0/0	0/0	0/0	0/0	0/0	0/0	0/0	0/0	1/1	0/0	1/1	0/0	0/0	0/0	0/0	0/0	0/0	0/0	0/0	0/0	0/0	0/0	0/1	0/0	0/0	0/0	0/0	0/0	0/0	0/0	0/0	0/0
23	50369735	T	C	intron variant	SLC22A23	0/0	0/0	0/0	0/0	0/1	0/0	0/0	0/0	0/0	0/0	0/0	0/0	0/0	0/0	0/0	0/0	0/0	0/0	0/0	0/0	1/1	./.	1/1	0/0	0/0	0/0	0/0	0/0	0/0	0/0	0/0	0/0	0/0	0/0	0/1	0/0	0/0	0/0	0/0	0/0	0/0	0/0	0/0	0/0
23	50369811	A	G	intron variant	SLC22A23	0/0	0/0	0/0	0/0	0/1	0/0	0/0	0/0	0/0	0/0	0/0	0/0	0/0	0/0	0/0	0/0	0/0	0/0	0/0	0/0	1/1	./.	1/1	0/0	0/0	0/0	0/0	0/0	0/0	0/0	0/0	0/0	0/0	0/0	0/1	0/0	0/0	0/0	0/0	0/0	0/0	0/0	0/0	0/0
23	50369927	T	C	intron variant	SLC22A23	0/0	0/0	0/0	0/0	0/1	0/0	0/0	0/0	0/0	0/0	0/0	0/0	0/0	0/0	0/0	0/0	0/0	0/0	0/0	0/0	1/1	0/0	1/1	0/0	0/0	0/0	0/0	0/0	0/0	0/0	0/0	0/0	0/0	0/0	0/1	0/0	0/0	0/0	0/0	0/0	0/0	0/0	0/0	0/0
23	50369945	A	G	intron variant	SLC22A23	0/0	0/0	0/0	0/0	0/1	0/0	0/0	0/0	0/0	0/0	0/0	0/0	0/0	0/0	0/0	0/0	0/0	0/0	0/0	0/0	1/1	0/0	1/1	0/0	0/0	0/0	0/0	0/0	0/0	0/0	0/0	0/0	0/0	0/0	0/1	0/0	0/0	0/0	0/0	0/0	0/0	0/0	0/0	0/0
24	14460832	A	C	intergenic region	ENSBTAG00000053048-ENSBTAG00000051002	0/0	0/0	0/0	0/0	0/0	0/0	0/0	0/0	0/0	0/0	0/0	0/0	0/0	0/0	0/1	0/0	0/0	0/0	0/0	0/0	1/1	./.	0/1	0/0	0/0	0/0	0/1	0/0	./.	0/0	0/0	0/0	0/1	0/0	0/0	0/0	0/0	0/0	0/0	0/0	0/0	0/0	0/0	0/0
25	12270283	G	T	intergenic region	SHISA9-ERCC4	./.	0/0	1/1	0/1	0/0	1/1	1/1	1/1	1/1	1/1	0/0	0/1	0/1	0/1	0/1	./.	0/1	0/0	0/1	0/0	./.	1/1	./.	1/1	0/1	0/1	1/1	1/1	1/1	0/1	0/1	1/1	0/0	1/1	1/1	1/1	0/1	1/1	0/0	./.	0/0	0/1	0/1	0/1
25	36966337	G	A	intron variant	CPSF4	0/0	0/0	0/1	0/0	0/0	0/0	0/0	0/0	0/0	0/0	0/0	0/0	0/0	0/0	0/0	0/0	0/0	0/0	0/0	0/0	0/1	./.	1/1	0/0	0/0	0/0	0/0	0/0	0/0	0/0	0/1	0/0	0/0	0/0	0/1	0/0	0/0	0/0	0/0	0/0	0/0	0/0	0/0	0/0
25	39070685	C	T	downstream gene variant	ENSBTAG00000051446	0/1	0/0	0/0	0/1	0/0	0/0	0/0	0/1	0/1	0/0	0/1	0/0	0/1	0/1	0/0	0/0	0/0	0/0	0/0	0/0	./.	./.	./.	0/1	0/1	0/0	0/0	0/1	0/1	0/0	0/0	0/1	0/0	0/0	0/0	0/1	0/0	1/1	0/0	0/1	0/0	0/1	0/1	./.
25	39071396	G	A	downstream gene variant	ENSBTAG00000051446	0/1	0/0	0/0	0/1	0/0	0/0	0/0	0/1	0/1	0/0	0/1	0/0	0/1	0/1	0/0	0/0	0/0	0/0	0/0	0/0	./.	./.	./.	0/1	0/1	0/0	0/0	0/1	0/1	0/0	0/0	0/1	0/0	0/0	0/0	0/1	0/0	1/1	0/0	./.	0/0	0/1	0/1	0/0
26	2208292	G	A	intergenic region	ENSBTAG00000052774-ZWINT	0/0	0/0	0/0	0/0	0/0	0/0	0/0	0/0	0/0	0/0	0/0	0/0	0/0	0/0	0/0	0/0	0/1	./.	0/0	0/1	./.	./.	./.	0/0	0/0	0/0	0/0	0/0	0/0	0/0	0/0	0/0	0/0	0/0	0/0	0/0	0/0	0/0	0/0	0/1	0/0	0/1	0/1	0/0
26	46366130	G	A	intergenic region	C26H10orf90-DOCK1	0/0	0/0	0/0	0/0	0/0	0/0	0/0	0/0	0/0	0/0	0/0	0/0	0/0	0/0	0/0	0/0	0/0	0/0	0/0	0/0	0/1	0/0	0/1	0/0	0/0	0/0	0/0	0/1	0/0	0/0	0/0	0/0	0/0	./.	0/0	0/0	0/0	0/0	./.	./.	0/0	0/0	0/0	0/1
26	46370252	T	C	intergenic region	C26H10orf90-DOCK1	0/0	0/0	0/0	0/0	0/0	0/0	0/0	0/0	0/0	0/0	0/0	0/0	0/0	0/0	0/0	0/0	0/0	0/0	0/0	0/0	0/1	0/0	0/1	0/0	0/0	0/0	0/0	0/1	0/0	0/0	0/0	0/0	0/0	./.	0/0	0/0	0/0	0/0	0/0	./.	0/0	0/0	0/0	0/1
27	28716853	T	G	intergenic region	NRG1-ENSBTAG00000008325	0/0	0/0	0/0	0/0	0/0	0/0	0/0	0/0	0/0	0/0	0/0	0/0	0/0	0/0	0/0	0/0	./.	0/0	./.	0/1	./.	./.	./.	0/0	0/0	0/0	0/0	0/0	0/0	0/0	0/0	0/0	0/0	0/0	0/0	0/0	0/0	0/0	0/1	0/1	0/1	0/1	0/1	0/0
27	28716862	C	T	intergenic region	NRG1-ENSBTAG00000008325	0/0	0/0	0/0	0/0	0/0	0/0	0/0	0/0	0/0	0/0	./.	0/0	0/0	0/0	0/0	0/0	./.	0/0	./.	0/1	./.	./.	./.	0/0	0/0	0/0	0/0	0/0	0/0	0/0	0/0	0/0	0/0	0/0	0/0	0/0	0/0	0/0	0/1	0/1	0/1	0/1	0/1	0/0
28	34967241	C	T	intron variant	PPIF	0/0	0/0	0/0	0/0	0/0	0/0	0/0	0/0	0/1	0/0	0/0	0/1	0/0	0/0	0/0	0/0	0/0	0/0	0/0	0/0	0/1	./.	0/1	0/0	0/0	0/0	0/0	0/0	0/0	0/0	0/0	0/0	0/0	0/0	0/0	0/0	0/0	0/0	0/0	0/0	0/0	0/0	0/0	0/0
28	45410118	A	G	intergenic region	ENSBTAG00000050063-ZNF32	1/1	1/1	1/1	1/1	1/1	1/1	1/1	1/1	0/1	1/1	1/1	0/1	1/1	1/1	1/1	1/1	1/1	0/1	1/1	1/1	0/1	./.	./.	1/1	1/1	1/1	0/1	1/1	0/1	1/1	1/1	1/1	0/1	1/1	1/1	1/1	1/1	1/1	1/1	./.	0/1	./.	1/1	0/1
28	45418181	T	C	intergenic region	ENSBTAG00000050063-ZNF32	1/1	1/1	0/0	1/1	1/1	1/1	1/1	1/1	0/1	1/1	1/1	0/1	1/1	1/1	0/0	1/1	1/1	0/1	1/1	1/1	0/1	1/1	0/0	1/1	1/1	1/1	0/1	1/1	0/1	1/1	0/1	1/1	0/1	1/1	1/1	1/1	1/1	1/1	1/1	./.	0/1	./.	1/1	0/1
28	45424906	A	G	intergenic region	ENSBTAG00000050063-ZNF32	1/1	1/1	./.	1/1	1/1	1/1	1/1	1/1	0/1	1/1	1/1	1/1	1/1	1/1	0/0	1/1	1/1	1/1	1/1	1/1	1/1	1/1	0/1	1/1	1/1	1/1	1/1	1/1	1/1	1/1	1/1	1/1	0/1	1/1	1/1	1/1	1/1	1/1	1/1	./.	0/1	1/1	1/1	0/1
28	45470301	G	A	intergenic region	ENSBTAG00000050063-ZNF32	1/1	1/1	1/1	1/1	0/0	1/1	1/1	1/1	0/1	1/1	1/1	1/1	1/1	1/1	1/1	1/1	1/1	1/1	1/1	1/1	1/1	1/1	1/1	1/1	1/1	1/1	1/1	1/1	1/1	1/1	1/1	1/1	0/1	1/1	1/1	1/1	1/1	1/1	1/1	1/1	0/1	1/1	1/1	1/1
29	24071971	T	C	intron variant	ENSBTAG00000048576	1/1	1/1	1/1	./.	1/1	1/1	1/1	1/1	1/1	1/1	1/1	1/1	./.	1/1	./.	1/1	1/1	1/1	1/1	1/1	0/1	1/1	./.	1/1	1/1	1/1	1/1	1/1	1/1	1/1	1/1	1/1	1/1	1/1	1/1	1/1	1/1	1/1	1/1	1/1	1/1	1/1	1/1	1/1
29	24085244	T	C	intron variant	ENSBTAG00000048576	1/1	1/1	1/1	1/1	1/1	1/1	1/1	1/1	1/1	1/1	1/1	1/1	1/1	1/1	./.	1/1	1/1	1/1	./.	1/1	0/1	1/1	0/1	1/1	1/1	1/1	1/1	1/1	1/1	1/1	1/1	1/1	1/1	1/1	1/1	1/1	1/1	1/1	1/1	1/1	1/1	./.	1/1	1/1
29	24118907	T	C	intron variant	ENSBTAG00000048576	0/0	0/0	0/0	0/0	0/0	0/0	0/0	0/0	0/0	0/0	0/0	0/0	0/0	0/0	0/0	0/0	0/0	./.	0/0	./.	0/1	0/0	1/1	0/0	0/0	0/0	0/0	0/0	0/0	0/0	0/0	0/0	0/0	0/0	0/0	0/0	0/0	0/0	0/0	./.	0/0	0/0	0/0	0/0
29	24142137	A	G	intron variant	ENSBTAG00000048576	0/0	./.	0/0	0/0	0/0	0/0	0/0	0/0	0/0	0/0	0/0	0/0	0/0	0/0	0/0	0/0	0/0	0/0	./.	0/0	0/1	0/0	1/1	0/0	0/0	0/0	0/0	0/0	0/0	0/0	0/0	0/0	0/0	0/0	0/0	0/0	0/0	0/0	0/0	./.	0/0	0/0	0/0	0/0
29	24168343	A	G	intron variant	ENSBTAG00000048576	0/0	0/0	0/0	0/0	0/0	0/0	0/0	0/0	0/0	0/0	0/0	0/0	0/0	0/0	0/0	0/0	0/0	0/0	0/0	0/0	0/1	0/0	0/1	0/0	0/0	0/0	0/0	0/0	0/0	0/0	0/0	0/0	0/0	0/0	0/0	0/0	0/0	0/0	0/0	./.	0/0	0/0	./.	0/1
29	26610932	C	T	intergenic region	SNORA71-OR10S1	0/0	0/0	0/0	0/0	0/0	0/0	0/0	0/0	./.	0/0	0/0	0/0	0/0	0/0	0/0	0/0	0/0	0/0	./.	0/1	0/0	0/0	0/0	0/0	0/0	0/0	0/0	0/0	0/0	0/0	./.	0/0	0/0	0/0	0/0	0/0	0/0	0/0	0/1	0/1	0/0	0/1	0/1	0/0
29	34727226	G	A	intron variant	NTM	0/1	0/1	0/1	0/0	0/0	0/1	0/0	0/0	0/1	0/0	1/1	1/1	0/1	0/0	1/1	0/1	0/0	0/0	0/1	./.	./.	./.	./.	0/1	0/1	0/1	0/1	0/1	0/1	0/0	0/0	0/1	0/1	0/1	0/0	0/1	0/0	0/1	./.	1/1	0/1	1/1	1/1	0/1
29	44612473	T	C	intergenic region	CTSF-CCDC87	0/0	0/0	0/0	0/0	0/0	0/0	0/0	0/0	0/0	0/0	0/0	0/0	0/0	0/0	0/0	0/0	0/1	0/0	0/1	0/1	0/0	0/1	0/0	0/0	0/0	0/0	0/0	0/0	0/0	0/0	0/0	0/0	0/0	0/0	0/0	0/0	0/0	0/0	0/1	0/1	0/0	0/1	0/1	0/0
[truncated: 195 more columns]
